# Supplementary material for: Ethnobotanical survey of medicinal wild plants in the Shouf Biosphere Reserve, Lebanon
Source: J Ethnobiol Ethnomed. 2022 Dec 26;18:73. doi: 10.1186/s13002-022-00568-y (PMC9791969; doi:10.1186/s13002-022-00568-y)
Supplement: Supplementary file 1 — Additional file 1. Table S1 : Quantitative and qualitative ethnobotanical data of wild medicinal plants in the Shouf Biosphere Reserve, Lebanon. [file 13002_2022_568_MOESM1_ESM.xlsx]

## Sheet: Final Prof. Nelly 
	Table S1: Quantitative and qualitative ethnobotanical data of wild medicinal plants in the Shouf Biosphere Reserve, Lebanon Administration: Internal(I), External (E) Other uses: Edible for human (Ed), Ritual (Ri), Ornamental (Or), Source of materials (SM), Fire wood (Fw), Forage (F), Cosmetics (C), Insect repellent (Ir), Pesticide (P), Dyes (D), Decoration (De), Toxic (To), Melliferous (Me), Use …
Nu.	Botanical Name (Family) Speciman Number - IPNI ID New name if applicable	IPNI Plant ID * International Plant Names Index	Synonyms (according to Plant of the world online - www.powo.science.kew.org)	Arabic/ English common names	Life forms***	Parts used	Therapeutic indications	Preparations and administrations	Dosage	Remarks (use in mixes, toxicity and other uses)	FC	RFC	UV	RI	FL
1	Acantholimon libanoticum Boiss. (Plumbaginaceae) SBR 140 - 686047-1 *		Armeriastrum libanoticum Kuntze	Ghoulmoun Lubnani غلمون لبناني Lebanon prickly-thrift	H	Roots	Wounds, Skin burns and infections	Decoction/E		De, SM	0.378979	0.112782	0.338346	27.2727	73.3333
2	Acanthus syriacus Boiss. (Acanthaceae) SBR 001 - 44923-1 New name**: Acanthus hirsutus subsp. syriacus (Boiss.) Brummitt			Shawk al Jamal- Keff al dibb كف الدب - شوك الجمل Syrian Acanthus	H	Leaves and Flowers Roots and Leaves	Otitis, Arthritis, Catarrhs Skin emollient	Infusion/I Maceration/E Infusion/E	1 cup / day until recovery	F, To	0.277918	0.0827068	0.308271	36.3636	72.7273
3	Achillea falcata L. (Asteraceae) SBR 035 - 173966-1		Achillea cristata Retz. Achillea damascena DC. Santolina falcata Bail	Shersh el Khazambal,Qaysun akhilyah minjilyyah شرش الخزمبل، قيسون أخيلية منجلية Falcate milfoil	H	Roots, Flower tops Aerial parts	Paralysis, Wounds, Hemorrhoids, Inflammatory, Spasms, Sweating, Diuretic, Emmenagogue, Hemorrhage, Pneumonia, Rheumatism Diabetes	Steamming /E Decoction/I	2 times / day / 1 week		0.303183	0.0902256	0.706767	72.7273	80
4	Achillea wilhelmsii K.Koch (Asteraceae) SBR 036 - 174355-1		Achillea kermanica Gand. Achillea krascheninnikovii Afanassiev Achillea santolinoides subsp. wilhelmsii (K.Koch) Greuter	Shersh el Khazambal,Qaysun akhilyah minjilyyah أخيلية ولهلمس - شرش الخزمبل Wilhelms mildfoil	H	Flowers (dried), Aerial Parts	Diabetes, Cancer, Hyperlipidemic, Hypertension, Spasms	Powder / I Infusion / I			0.227388	0.0676692	0.323308	45.4545	88.8889
5	Adiantum capillus-veneris L. (Pteridaceae) SBR 149 - 325030-2		Adiantum affine Willd. Adiantum capillus Sw. Adiantum fontanum Salisb. (34 synonyms)	Kozbaral el Biir كزبرة البير، شعر الجن True maidenhair	H	Aerial parts (Fonds)	Emmenagogue, Cough, Bronchitis, Asthma, Fever, Liver and Spleen obstruction, Chest diseases, Hair tonic	Decoction/I Infusion/I Maceration/E	2 tea cups / day till cure		0.505306	0.150376	0.609023	36.3636	75
6	Alcea setosa (Boiss.) Alef. (Malvaceae) SBR 128 - 558721-1		Alcea pontica Janka Althaea aegyptica Boiss. Althaea setosa Boiss.	Khitmyyeh - Ward el-Hissan ختمية - ورد الحصان Bristly hollyhock	H	Flowers	Respiratory infections - Cough - Influenza - Catarrhs - Constipation - Stomachache	Decoction/I	2 tea cups / day / 1 week	Ed, Or, Mix	0.631632	0.18797	0.571429	27.2727	88
7	Allium ampeloprasum leucanthum L. (Amaryllidaceae) SBR 006 - 942813-1 New name: Allium truncatum (Feinbrun) Kollmann & D.Zohary		Allium ampeloprasum subsp. truncatum (Feinbrun) Kollmann	Korath barri كراث - حرسنين-كراث الحقول Wild leek	H	Green leaves, Bulbs fresh	Immunity, Hypertension, Stomachache, Arteriosclerosis, Anemia, Anthelmintic Insect stings, Inflammations	Cooked/I Fresh juice/I Decoction/E	Applied on the affected parts	Ed	0.783224	0.233083	1.3985	54.5455	87.0968
8	Allium rotundum L. (Amaryllidaceae) SBR 007 - 528750-1		Allium ampeloprasum Thunb. Allium cambiasii De Not. Allium erectum G.Don (26 synonyms)	Thum Modawar كراث- ثوم مدور Round garlic	H	Whole plant, Bulbs fresh	Stomachache Hypotensive, Female sterility	Dried/I (cooked) Fresh/I	Eaten before breakfast until recovery. Mixed with black pepper	Ed	0.757959	0.225564	1.33835	36.3636	80
9	Alnus orientalis Decne (Berberidaceae) SBR 056 - 294972-1		Alnus oblongata Kotschy ex Regel Alnus orientalis f. winkleri Callier Betula longifolia Bové ex Spach	Neghet نغت Oriental alder	T	Leaves, Fruits, Bark	Cancer, Fever, Diarrhea, Injuries, Warts	Infusion /I Decoction/I	2 tea cups /day/ until cure	Or, Ed, D	0.631632	0.18797	0.93985	45.4545	84
10	Alopecurus arundinaceus Poir. (Poaceae) SBR 141 - 387025-1		Alopecurus aquaticus (Dumort.) Tinant Alopecurus exaltatus Less. Alopecurus salvatoris Loscos	Thayl el Far, Thayl tha'alab el-Kassab ذيل ثعلب القصب، ذيل الفأر (Reed fox-tail)	H	Flowers	Diarrhea	Decoction/I	3 tea cups / day / 2 day s(only)	F	0.277918	0.0827068	0.172932	18.1818	100
11	Amaranthus blitoides Wats.(Amaranthaceae) SBR 002 - 10615-2		Amaranthus blitoides var. crassius Jeps. Amaranthus blitoides var. halophilus Aellen Galliaria blitoides Nieuwl.	Tabak طباق False-blite amaranth	H	Aerial part Leaves	Cystitis, Urine sand stones, Diabetes Snake bites	Decoction/I Decoction/E	1 tea cup/day until recovery	Ed	0.227388	0.0676692	0.255639	36.3636	80
12	Amaranthus retroflexus L. (Amaranthaceae) SBR 003 - 10698-2		Amaranthus curvifolius Spreng. Amaranthus curvifolius Spreng. Galliaria scabra Bubani 15 synonyms	Menia - Dillāq منية - دلاق Redroot pigweed	H	Leaves , Seeds Whole plant	Anemia, Laxative, Diuretic, Antioxidant, Jaundice, Menstruation, Hemostatic, Intestinal bleeding, Diarrhea, Hoarseness Hemostatic, hemorrhoids	Infusion /I Infusion/E	1-2 cup / day / one week	Ed, F, D, To	0.252653	0.075188	0.541353	63.6364	90
13	Anchusa azurea Mill. Boraginaceae) SBR 060 - 113203-1		Anchusa amoena J.F.Gmel. Buglossum vulgare Tausch Lycopsis macrophylla Desr.	Lisan el Thaor or Baylaoun لسان الثور Sky-blue bugloss	H	Flowers, Leaves, Roots	Skin diseases, Eye infections, Asthma, Expectorant, Arthritis, Depurative, Flu, Diuretic, Respiratory diseases, Diabetes	Maceration/E Infusion/I Decoction/I	2 cups / day / one week	Ed	0.454775	0.135338	1.08271	72.7273	88.8889
14	Anchusa hybrida Ten. Boraginaceae) SBR 061 - 113252-1		Anchusa amplexicaulis Sm. Echioides elongata (Lehm.) Poir. Lycopsis elongata Lehm. Nonea elongata (Lehm.) G.Don	Bala'assoun or Lissan el Thaor el Hajin بلعصون - لسان الثور هجين Hybrid bugloss	H	Whole plant Flowering tops	Anemia, Arthritis, Nervous system problems Cough, Bronchitis, Diuretic, Cough, Muscular pains, Stomachache, Rheumatism	Decoction/I	2 cups / day / one week	Ed, Me	0.581102	0.172932	1.20301	63.6364	80
15	Anemone coronaria L. (Ranunculaceae) SBR 151 - 708314-1		Anemone alba Goaty & Pons Anemone pusilla DC. Anemone rosea Hanry (26 synonyms)	Bekhwaiti, Douwaykh البخويتي - دويخ Crown anemone	H	Whole plant Aerial Parts	Stomachache, Tonic, Fever Hyperactivity, Insomnia, Irritability, Cough, Asthma, Skin ulcer, Cleansing eye	Decoction/I		Or, D	0.48004	0.142857	0.842105	63.6364	89.4737
16	Anthemis tinctoria L. (Asteraceae) SBR 037 - 177655-1		Cota tinctoria (L.) J.Gay Anacyclus tinctorius (L.) Samp. Chamaemelum tinctorium (L.) Schreb.	Babunej asfar بابونج أصفر Yellow chamomille	H	Flower heads, Leaves Whole plant	Cough, Lung infections, Sore throat, Digestion, Diuretic, Spasms, Emetic, Emmenagogue, Sweating, Vesicant Hemorrhoids	Decoction/I Fresh/I Decoction/E	2 cups / day /one week	D	0.252653	0.075188	0.601504	72.7273	60
17	Aristolochia sempervirens L. (Aristolochiaceae) SBR 020 - 93329-1		Aristolochia altissima Desf. Aristolochia sempervirens Orph. ex Nyman Endodeca sempervirens (L.) Raf.	Zarawand mourtafia's زراوند مرتفع Tall birthwort	H	Whole plant, Rhizome, Leaves	Inflammatory, Rheumatism, Arthritis, Menstruation, Headaches, Migraine, Poisoning, Wounds, Hemorrhoids, Snake bite, Eczema	Juice/E Decoction/I	Crushed leaves applied directly on wounds, snake bites, eczema		0.176857	0.0526316	0.300752	54.5455	71.4286
18	Arum hygrophilum Boiss. (Araceae) SBR 017 - 86037-1		Arum albinervium Kotschy ex Engl. Arum longicyrrhum Schott	Luf Akhdar لوف - سم الحيي Green arum	H	Leaves, Seeds, Rhizome, Resin (from cut stems)	Diarrhea, Stomachache, Aphrodisiac, Fatigue, Antiseptic, Sore throat, Cancer, Skin decongestant, Cough, Asthma	Decoction / I Maceration/I Crushed/E	2 cups / day / one week Gargling / 2 times / day / one week	Ed, To	0.631632	0.18797	1.13534	54.5455	84
19	Arum palaestinum Boiss. (Araceae) SBR 018 - 86101-1		Arum magdalenae Sprenger Arum sanctum Dammer	Samm el Haye, Louf filastini سم الحية - لوف فلسطيني Palestine arum	H	Leaves	Purgative, Anthelmintic, Wound infections, Rheumatism, Prostate, Cancer	Decoction/I	Coffee spoon / day / one week	Ed, To	0.682163	0.203008	1.00752	45.4545	74.0741
20	Asparagus acutifolius L. (Asparagaceae) SBR 021 - 530992-1		Asparagus acutifolius var. achhalii Valdés Asparagus corruda Scop. Asparagus inarimensis Tornab.	Halyoun هليون Sharp-leaved asparagus	C	Young stem, Sprout Aerial part Whole plants, Roots	Urinary infections, Diarrhea, Cancer, Kidney and sandstones, Uterus infections, Rheumatism Toothache, Female sterility Rheumatism,	Decoction/I Decoction/I Decoction/E	3-4 times / day / one week	Ed, Or, De	0.783224	0.233083	1.58647	63.6364	74.1935
21	Asphodelus microcarpus Salzm. & Viv. (Asphodelaceae) SBR 023 - 531524-1		Asphodelus ramosus subsp. Ramosus Asphodelus affinis Parl. Asphodelus crinipes Jord.	Lusayqa لزيقة Common asphode	H	Tubers, Roots Leaves Fruits	Dermatitis, Rheumatism, Ulcers, Abscesses, Leucoma of cornea, Jaundice Rheumatism, Itching, Paralysis, Earache, Acute toothache	Juice/I, Roasted/E Powder/E Ash/E Fumigation/E Decoction/I Decoction/I	Tubers: Rubbing, Ash and Fumigation (one time / day / week), Powder (locally applied one time / day / until cure) Leaves: Decoction / I (Two tea cups / day / one week)	The roots are rich in carbohydrates were used to prepare a glue.	0.227388	0.0676692	0.616541	81.8182	88.8889
22	Astragalus gummifer Labill. (Fabaceae) SBR 092- 477705-1		Astracantha adanica (Ivan.) Greuter Astracantha gummifera (Labill.) Podlech Astracantha tournefortii (Boiss.) Podlech (14 synonyms)	Shersh el-katet شرش القتات Gum dragon	H	Roots, Stem	Stomachache, Immunity, Tumors, Fever, Sore throat, Hair loss Burns, Arthritis, Tooth and neck pain	Decoction/I Fresh/E			0.378979	0.112782	0.789474	63.6364	86.6667
23	Avena sterilis L.(Poaceae) SBR 142 - 391787-1		Avena macrocarpa Moench Avena nutans St.-Lag. Avena sativa subsp. sterilis (L.) De Wet	Shoufan el Barri الشوفان البري Wild oat	H	Fruits	Arthritis, Cholesterol, Muscles disorders, Heart diseases	Decoction/I	2 tean cups / day / 15 days and after 10 days off and can be repeated until cure	Ed	0.404245	0.120301	0.601504	45.4545	68.75
24	Bellis perennis L. (Asteraceae) SBR 026 - 184409-1		Aster bellis E.H.L.Krause Bellis alpina Hegetschw. Bellis armena Boiss. Erigeron perennis Sessé & Moc.	Rabiaa Da'em ربيع دائم Beautiful distaff-thistle	H	Flowers (Capitulum)	Fever, Common cold, Dyspnea, Stomachache, Urinary inflammation, Diarrhea, Bronchitis	Decoction/I Infusion/I		Or	0.606367	0.180451	0.902256	45.4545	83.3333
25	Berberis libanotica Ehrenb (Berberidaceae) SBR 057 - 60450141-2			Barbaris lubnani بربريس لبناني Lebanon barberry	H	Roots, Stem	Diabetes, Liver and gallbladder, disorders, Jaundice (children), Hepatitis, Emmenagogue, Headaches, Cancer, Inflammatory, Asthma, Anemia Wounds, Hemorrhoids, , Skin disorders, Ulcer, Dysentery, Snake bites	Maceration/I Decoction/I Decoction/E	Diabetes: 1 coffee cup / day/ 10 days before breakfast Jaundice: 1 coffee cup /day / until cure	Ed (Fruits)	1.26326	0.37594	3.33835	81.8182	100
26	Blitum virgatum L. (Amaranthaceae) SBR 004 - 164548-1		Chenopodium blitum F.Muell. Chenopodium virgatum (L.) Ambrosi Morocarpus foliosus Moench	Hashishat al ramel حشيشة الرمل Leafy goosefoot	H	Whole plant Leaves, Inflorescence	Diuretic, Anthelmintic, Depurative Ulcer	Decoction/I		Ed	0.151592	0.0451128	0.18797	36.3636	66.6667
27	Bongardia chrysogonum (L) Boiss. (Berberidaceae) SBR 058 - 107222-1		Bongardia olivieri C.A.Mey. Bongardia rauwolfii C.A.Mey. Leontice chrysogonia St.-Lag. Leontice chrysogonum L.	Urf ad-dik عرف الديك - رجل الديك Golden rod	H	Leaves, Dried Tuber	Epilepsy, Pain spasms, Convulsions, Urinary tract infections, Hemorrhoids, Prostate hypertrophy, Cancer, Diabetes, Sedative, Fever, Carminative, Renal disorders	Decoction/I		Ed	0.378979	0.112782	0.676692	54.5455	93.3333
28	Calendula arvensis L. (Asteraceae) SBR 038 - 187819-1		Calendula aegyptiaca Desf. Calendula arvensis subsp. macroptera Rouy Caltha arvensis (L.) Moench (28 synonyms)	Oshbet el Taloul, Adharyun al-huqul عشبة الثالول- أدهريون الحقول Field marigold	H	Fruits (Fresh) Flower heads Aerial part Roots Flower heads dried	Warts, Wounds, Eczema, Skin disorders Toothache, Sore throat Sore eyes, Liver depurative, Laxative Rheumatism, Jaundice Emmenagogue, Galactagogue, Wounds, Spasms	Friction/E Juice/E Infusion/I	3 times /day / 1-2 weeks	Or, Not used in pregnancy	0.505306	0.150376	1.20301	72.7273	85
29	Calicotome villosa (Poir.) Link (Fabaceae) SBR 093 - 77106062-1		Cytisus laniger DC. Genista villosa (Poir.) Spach Spartium spinosum Brot.	Qandoul قندول Furrowed thorny-broom	H	Flowers	Kidneys stones, Urinary tract, Hypertensive, Diabetes	Infusion/I	2 tea cup/day /1 month	Me	0.581102	0.172932	0.87218	45.4545	69.5652
30	Capparis spinosa var. canescens Coss. (Capparaceae) SBR 069 - 60443497-2		Capparis leucophylla DC. Capparis napaulensis DC. Capparis spinosa var. leucophylla (DC.) Boiss.	Kabbar sha'ik كبار شائك Spiny caper	S	Fruits Fresh roots Roots bark Flower buds Aerial part Seeds	Diuretic, Anthelmintic, Skin tonic, Cramp, Toothache, Arthritis, Rheumatism Back pain, Rheumatism Diabetes, Liver diseases, Fever Emmenagogue, aphrodisiac, Skin tonic Abdominal pains	Decoction/I Crsushed/E Infusion/I Decoction/I Decoction/E Orally/I	Applied locally for two hours 2 tea cups / day / 1 week	Ed	1.08641	0.323308	3.56391	100	76.7442
31	Cedrus libani A.Rich (Pinaceae) SBR 135 - 676705-1		Abies cedrus (L.) J.St.-Hil. Cedrus cedrus (L.) Huth Cedrus libanitica Trew ex Pilg. Pinus cedrus L.	Arez lebnen أرز لبناني Lebanon Cedar	T	Male cones Wood	Wounds, Skin disorders Dermatitis, Liver affections	Fresh/E Water/I Essential oil/E	2 times / day / 10 days (locally applied)	Or, FW, De, Me	0.277918	0.0827068	0.172932	18.1818	54.5455
32	Centaurea iberica Trevir. ex Spreng. (Asteraceae) SBR 39 - 190695-1		Centaurea iberica subsp. holzmanniana (Boiss.) Dostál Centaurea iberica subsp. iberica Centaurea iberica var. mesocentroides Pitmann	Dardar دردر Iberian knapweed	H	Leaves Flowers	Diabetes, Anemia, Immunity system, High fever, Wounds, Headache Gastric pain	Cooked/I Decoction/I	2 times / day / 1 week	Ed	1.33906	0.398496	2.80451	63.6364	83.0189
33	Centaurium pulchellum (Sw.) Druce (Gentianaceae) SBR 102 - 366703-1 New name: Centaurium erythraea Rafn		Centaurium albiflorum (Kit.) Druce Cicendia pulchella Griseb. Erythraea albiflora Kit. (46 synonyms)	Kabtaryoun قنطريون Pretty centaury	H	Aerial part Fresh	Diabetic, Constipation, Blood purification, Jaundice, Digestive system, Inflammatory, Diuretic, Fever, Treat snake bites, Fever, Anorexia, Sedative, Flatulence, Freckles, Spots. Wounds, Eczema	Infusion/I Maceration/I Crushed/E	1 coffee cup/day / 10 days Mixed with olive oil, used locally, 2 times / day / 1 week		0.757959	0.225564	1.80451	72.7273	83.3333
34	Centranthus longiflorus Steven (Valerianaceae) SBR 185 - 77183853-1 New name: Valeriana erotica Christenh. & Byng		Centranthus angustifolius M.Bieb. Centranthus elatus Boiss. & Heldr. Centranthus longiflorus Steven	Assa el Natour عصا الناطور Long-flowered spur-valerian	H	Aerial parts	Relaxation	Distilled/I	1 coffee spoon / day (when needed at night)	Or, De	0.404245	0.120301	0.24812	18.1818	100
35	Centranthus ruber (L.) DC. (Valerianaceae) SBR 183 - 860141-1 New name: Valeriana rubra L.		Centranthus latifolius Dufr. Centranthus ruber (L.) Valeriana alba Mazziari	Assa el Natour Ahmar عصا الناطور أحمر Red spur-valerian	H	Aerial parts	Relaxation, Nervine	Distilled/I	1 coffee spoon / day (when needed at night)	Or, De	0.277918	0.0827068	0.0977444	9.09091	100
36	Ceterach officinarum Lam. & DC. (Aspleniaceae) SBR 024 - 17064630-1		Ceterach ceterach (L.) Newman Ceterach officinarum Willd. Hemidictyum ceterach (L.) Bedd.	Hashishat al- dahab - Hashishat el Jirah عشبة الذهب -حشيشة الجراح Rustyback fern	H	Whole plant, Leaves Rhizome	Wounds, Carbuncle, Expectorant, Anthelmintic, Diuretic, Sedetic, Antitussive, Hemorrhoids, Menstruation, Joint diseases Urinary inflammations, Kidney stones, Gallstones Jaundice, Spleen, Incontinence of urine	Crushed/E Decoction/I Maceration/E Infusion/I	locally applied fresh or dried on wounds for 24 hours. 1 tea cup / day / 1 week	SM, The laeves were used to clean the glass	0.530571	0.157895	1.11278	63.6364	71.4286
37	Chenopodium album L. (Amaranthaceae) SBR 005 - 55993-2		Atriplex alba (L.) Crantz Blitum viride (L.) Moench Vulvaria albescens Bubani (88 synonyms)	Rijel el-ouaz ghabra'a رجل الأوز غبراء White goosefoot	H	Seed, Tender leaf and stem Leaf juice Aerial parts	Stomachache, Peptic ulcer, Anemia, Fever, Fracture, Piles, Diuretic, Carminative, Digestive, Laxative, Blood purification, Flatulence, Hepatoprotective, Hepatic disorders, Splenomegaly, Antiallergic, Antipruritic Burns Arthritis, Rheumatism	Decoction/I Decoction/I	Rubbed on body with alcohol		0.202122	0.0601504	0.548872	81.8182	62.5
38	Chrozophora tinctoria (L.) A. Juss. (Euphorbiaceae) SBR 088 - 340969-1		Chrozophora cordifolia Pazij Chrozophora glabrata (Heldr.) Pax & K.Hoffm. Croton tinctorius L.	Ghbayri, Obbad al-shams al-nili غبيري، عباد الشمس النيلي Turnsole	H	Leaves Whole plant Root ash	Kidney stones, Tranquilizer, Cancer, Infection diseases Warts, Fever, Cathartic, Emetic Cough	Cooked/I Decoction/I Ash/I	1 tea cup / day / 1 week	Ed, F, To (bigger dose)	0.404245	0.120301	0.954887	72.7273	80
39	Cichorium intybus L. (Asteraceae) SBR 040 - 194533-1		Cichorium balearicum Porta Cichorium officinale Gueldenst. ex Ledeb. Hieracium cichorium E.H.L.Krause	Himdaba Barriyeh هندباء برية Common chicory)	H	Aerial parts Roots Leaves	Muscle spam, Liver and Pancreas infections, Blood purification, Eye infections and inflammations, Gallbladder stones Diabetes Diuretic, Jaundice, Stomachache, Laxative, Gastric pain, Cancer	Fresh or cooked /I Poultice/E Maceration/I Infusion/I	Poultice 2 times / day (on eye) 1 cup /day / until cure (in the morning) 2 cups a day (morming and evening)	Ed	0.884285	0.263158	1.59398	54.5455	85.7143
40	Cichorium pumilum Jacq. (Asteraceae) SBR 41 - 194540-1		Cichorium ambiguum Schult. Cichorium divaricatum Schousb. Cichorium intybus var. divaricatum (Schousb.) DC.	Ailt,Hindeba'a عِلِتْ - هندباء Dwarf chicory	H	Leaves	Kidneys stones, Digestive, Laxative, Colic, Liver diseases, Diabetes	Decoction/I	3 cups / day / 1 week	Ed	0.378979	0.112782	0.481203	36.3636	80
41	Cistus creticus L. (Cistaceae) SBR 079 - 168230-1		Cistus complicatus Spruner ex Nyman Cistus corsicus Loisel. Cistus villosus L. Cistus vulgaris Spach	Hilayki- Lathen حليكة/عشبة الغبرة/لاذن Cretan cistus	H	Buds, Flowers Leaves Aerial Part	Joint pain Wounds, Snake bites, Burns, Wounds Diarrhea, Stomachache Emmenagogue, Expectorant Bronchitis	Maceration/E Crushed/E Decoction/I Gum/I	2 times / day / 1 week 1 time / day / 2-3 days 1 tea cup / day / 1 week	Or, F	0.90955	0.270677	1.35338	45.4545	75
42	Cistus salviifolius L. (Cistaceae) SBR 080 - 168475-1		Cistus apricus Timb.-Lagr. Ledonia salviifolia Fourr. Cistus sideritis C.Presl	Ghabra baydah (Sage-leaved cistus) الغبرة البيضاء	H	Flowers Leaves Aerial part Roots Resin	Gastric pain, Wounds, Rheumatism, Diuretic, Diabetes, Headache, Cholesterol, Tachycardia, Cancer, Ulcers, Diarrhea, Skin diseases, Spams, Sedative, Expectorant, Inflammation, Sterility, Urethra inflammation, Bronchitis, Hemorrhoids, Respiratory infections, Digestion, Menstruation	Decoction/I Crushed/E, Infusion/E Decoction/I Decoction/E Decoction/I	1 tea cup / day / one week	Or, F,	0.581102	0.172932	1.56391	81.8182	69.5652
43	Cotoneaster nummularius Fisch. & C. A. Mey. (Rosaceae) SBR 155 - 722607-1		Cotoneaster afghanicus G.Klotz Cotoneaster creticus J.Fryer & B.Hylmö Mespilus tomentosa Hohen. Pyrus afghanica (G.Klotz) M.F.Fay & Christenh.	Sfarjal Barri سفرجل بري Nummular cotoneaster	S	Flowers, Fruits	Diarrhea, Sore mouth, Sore throat, Constipation	Decoction/I	2 tea cups / day till cure		0.884285	0.263158	0.789474	27.2727	82.8571
44	Crambe orientalis L. (Brassicaceae) SBR 065- 281660-1		Cochlearia orientalis (L.) Crantz Crambe aucheri Boiss. Crambe persica Boiss. Crambe quadricostata Boiss.	Karemp sharqi كرامب شرقي Oriental colewort	H	Seeds, Leaves, Flowers	Gout, Liver poisoning, Galactagogue, Antimicrobial	Maceration/I Decoction/I			0.378979	0.112782	0.330827	27.2727	86.6667
45	Crataegus azarolus L. (Rosaceae) SBR 156 - 324722-2		Azarolus crataegoides Borkh. Azarolus maroccana M.Roem. Crataegus assadii Khat. Pyrus azarolus (L.) Scop.	Zaarour sha'i زعرور شائع Common howthorn	T	Flowers, Fruits (Berries)	Cardiovascular diseases, Hypertension, Cramps, Diuretic, Kidney stones, Sexual weakness, Cancer and Diabetes	Decoction/I	2 coffee cups / day / 15 days	Fruits (Ed), Flowers (Or), Mix	0.277918	0.0827068	0.406015	45.4545	72.7273
46	Crataegus monogyna Jacqu. (Rosaceae) SBR 157 - 106559-3		Crataegus aegeica Pojark. Crataegus apiifolia Medik. Mespilus triloba (Poir.) Poir. (87 synonyms)	Zaarour ahmar زعرور أحمر Whitehorn	T	Flowers, Fruits (Berries)	Spasms, Cardiovascular diseases, Chronic diarrhea, Hypertensive, Nerve sedative, Insomnia, Palpitation	Infusion/I	3 coffee cups / day / 15 days	Ed, Or, Mix	1.49065	0.443609	1.74436	36.3636	93.2203
47	Crocus graveolens Boiss. & Reut. (Iridaceae) SBR 110 - 436550-1		-	Za'afaran abiq زعفران عبق Heavy scented crocus	H	Flower	Skin diseases, Acne, Emollient	Pomade/E Decoction/I			0.227388	0.0676692	0.150376	18.1818	80
48	Cyclamen persicum Mill. (Primulaceae) SBR 148 - 700765-1		Cyclamen albidum Jord. Cyclamen latifolium Sm. Cyclamen vulgare Champy	Douaik el Jabal, Sakawka دويك الجبل Persian cyclamen	H	Leaves Roots, Rhizomes	Diarrhea, Cough, Headache, Hemorrhoids, Skin ulcers, Rhinosinusitis Nervous emotion states, Menstrual disorders, Anticancer, Purgative	Fresh/E Decoction/I	Fresh leaves used locally on skin for 1-2 hours 1 coffee cup / day / week	Ed, Or, To	0.960081	0.285714	1.95489	63.6364	86.8421
49	Cynodon dactylon (L.) Pers (Poaceae) SBR 143 - 397065-1		Agrostis bermudiana Tussac ex Kunth Agrostis stellata Willd. Digitaria dactylon (L.) Scop. (68 synonyms)	Nejail نجيل Bermuda-grass	H	Roots, Seeds Aerial part Rhizome Whole plant	Urinary inflammatory, Sore throat, Diabetes, Weight loss Wounds, Hemorrhoids, Fever, Duretic, Kidney stones and sands, Asthma Common cold	Infusion/I Maceration/E Poultice/E Decoction/I Decoction/I	1 tea cup / day / week		0.404245	0.120301	0.954887	72.7273	75
50	Cynoglossum creticum Mill. (Boraginaceae) SBR 062 - 115089-1		Cynoglossum amplexicaule Lam. Cynoglossum atlanticum Murb. Cynoglossum erectum L.C.Higgins	Lissan el Kaleb al-azraq لسان الكلب الأزرق Cretan hound's tongue	H	Fresh leaves	Warts	Crushed/E	1 time / day / 1 week (locally applied)		0.353714	0.105263	0.218045	18.1818	71.4286
51	Datura stramonium L. (Solanaceae) SBR 173 - 314738-2		Datura ferox Nees Datura hybrida Ten.Stramonium foetidum Scop. Stramonium globosum Bubani (29 synonyms)	Datoura داتورة Common thorn apple	H	Leaves Seeds	Toothache, Rheumatism, Asthma, Wounds, Spasms, Cough, Sedative, Aphrodisiac, Gonorrhea, Dyspepsia, Headaches, Aching eyes, Backache	Maceration/E	1 time /day / week (Leaves extract used to treat wounds, locally applied) 2 times/day /until cure (Seed powder is soaked in sesame oil for seven days, than applied locally )	D, De. Or	0.277918	0.0827068	0.669173	72.7273	72.7273
52	Daucus carota L., ssp. maximus (Desf.) Thell. (Apiaceae) SBR 013 - 841063-1		Caucalis hispanica Crantz Daucus carnosus Moench Daucus maximus Desf. (46 synonyms)	Jazar Barri جزر بري Wild-carot or Bird's nest	H	Flowers, Leaves, Seeds, Fresh roots	Lung infections, Cough, Asthma, kidney stones, Cystitis, Diuretic, Laxative, Diabetes, Spasms, Inflammatory, Urinary tract, Uterine infections, Facilitate pregnancy, Emmenagogue, Eye diseases	Decoction/I Fresh/I	2 tea cups / day / week (kidney stones) 1 coffee cup / day / 15 days (other diseases)	F, SM, Ed, Mix (with cherry peduncles and palm or barley and geranium or parsley)	1.28853	0.383459	3.84962	90.9091	72.549
53	Ecballium elaterium (L.) A.Rich (Cucurbitaceae ) SBR 082- 292573-1		Bryonia elaterium (L.) E.H.L.Krause Cucumis agrestis Blackw. ex Rchb. Momordica aspera Lam. (14 synonyms)	Khiar el himar, Qitha'a al- himar خيار الحمار او قثاء الحمار Squirting cucumber	H	Fruits, Leaves Fruit juice, Roots	Sinusitis, Jaundice, Asthma, Hemorrhoids, Ear infection, Rheumatism, Violent purgative, Diuretic, Emetic, Lever, Eczema	Fresh/I Dried/E	- 1 time / day / 3 days ( Fruits used as suppository for Hemorrhoids) - 1 drop / day / 1 week (Juice as nasal installation for Jaundice) - Roots rubbed locally / 1 time / day / until cure (for articular painful)	To (toxic at low doses)	0.960081	0.285714	0.578947	18.1818	86.8421
54	Echinops spinosissimus subsp. macrolepis (Boiss.) Greuter (Asteraceae) SBR 044 - 70029117-1		Echinops viscosus subsp. macrolepis (Boiss.) Feinbrun Echinops viscosus var. macrolepis Boiss.	Shawkit wl Jamal شوك الجمل، قرقفان لزج Viscous globe-thistle	H	Leaves, Stem, Seeds, Roots	Cholesterol, Aphrodisiac, Diabetes, Kidney stones, Sandstones, Liver diseases, cirrhosis, Hemostatic, Abortive, dysmenorrhea, prostatitis varices, Diuretic, Abortifacient, Treat pain, Inflammation, Respiratory diseases, Hemorrhoids, Spasmolytic, Tumor	Decoction/I Maceration/E	3 tea cups / day / 15 days (Diabetes) 3 coffee cups / day / until cure (Aphrodisiac) 2 times / day / until cure (Hemorrhoids)	Me	0.555836	0.165414	1.66917	90.9091	95.4545
55	Equisetum telmateia Ehrh. (Equisetaceae) SBR 086 - 20007435-1		Equisetum eburneum Schreb. ex Roth Equisetum majus Schinz & Thell.	Qat'a Wasel قطع وصل Great horsetrail	H	Aerial parts Whole plant	kidney and sand stones, Diuretic, Lung infection, Cancer, Common cold, Skin diseases, Prostatitis, Cystitis, Stomachache Diuretic, Laxative, Purgative Jaundice Feet pain	Decoction/I Infusion/I Juice/I Decoction/I Decoction/E	1 coffee cup / day / 1 month (Kidney stone) Soak the feet (15 minutes) / 2-5 days (Feet pain)		1.11167	0.330827	2.64662	72.7273	93.1818
56	Erodium acaule (L.) Bech. & Thell. (Geraniaceae) SBR 105 - 372131-1		Erodium cariotii Jord. Geranium acaule L. Geranium pinnatifidum Moench	Jourab el Raa'ai جوزة الراعي او جراب الراعي Stem less stork's-bill	H	Roots	Stomachache, Constipation, Digestive, Hemorrhage, Dermatological disorders	Juice/I	1 time / day / 1 week	Ed	0.378979	0.112782	0.496241	36.3636	73.3333
57	Eryngium creticum Lam. (Apiaceae) SBR 014 - 841737-1		Eryngium cyaneum Sm. Eryngium syriacum Lam.	Korss Aaneh قرصعنة Small headed blue eryngo	H	Young fresh leaves and roots Roots	Wounds, Dermatosis, Snake, and insect bites, Diuretic, Cystitis, Sandstones and kidney stones, Diabetes, Liver diseases, Antitumor, Anemia, Infertility, Laxative	Crushed/E Infusion/I	1 big spoon / day / 15 days (distilled water) 1 tea cup / day / 1 week	Ed (One of the most commonly used edible plant in the study area)	1.28853	0.383459	3.44361	81.8182	86.2745
58	Eryngium glomeratum Lam. (Apiaceae) SBR 015 - 841812-1		Eryngium parviflorum Sm. Eryngium pentechinum Sieber ex DC. Eryngium scariosum F.Delaroche	Shandab motajammii شنديب متجمع Clustered eryngo	H	Young leaves Aerial parts	Inflammatory, Cancer, Swelling, Bronchitis, Rheumatism, Anti-scorpion and snake bites, Emmenagogue, Skin disorders, Urinary infections, Kidney stones, Diuretic Colic for livestock	Fresh, cooked or dried /I Infusion/I	1 table spoon / 15 days (distilled water)	Ed, F, Me	0.277918	0.0827068	0.842105	90.9091	80
59	Eupatorium cannabinum L . var indivisum DC. (Asteraceae) SBR 027 - 205581-1		Eupatorium cannabinum var. syriacum (Jacq.) Boiss. Eupatorium allaisii Sennen Mikania longicaulis Wall.	Ghabithiat Ibn Sina غافثية أبن سينا Common hemp-agrimony	H	Aerial parts, Roots, Leaves	Laxative, Stomachache, Common cold, Fever, Sore, Arthritis, Malaria, Pneumonia Fever, Expectorant Immune system, Stimulant, Influenza, Feverish chills, Liver disorders, Spleen, Gallstones	Decoction/I		To, Ir	0.656897	0.195489	1.18045	54.5455	88.4615
60	Euphorbia helioscopia L. (Euphorbiaceae) SBR 089 - 346754-1		Euphorbion helioscopium (L.) St.-Lag. Galarhoeus helioscopius (L.) Haw. Tithymalus helioscopius (L.) Hill	Halabloub حلبلوب Sun spurge	H	Stem latex, Seeds, Roots Aerial part	Laxative, Purgative, Warts, Constipation, Abdominal, Plaster skin diseases	Friction/E	One drop of stem latex / 2 /times / day / 1 week	To, Ri	0.631632	0.18797	0.578947	27.2727	88
61	Euphorbia hierosolymitana Boiss. (Euphorbiaceae) SBR 090 - 346795-1		No synonums	Taj el Malak, Hilaybeh تاج الملك، حليبة Woody spurge	H	Latex stem	Kidney infection, Urinary tract infection, Stimulates blood circulation, Anticancer, Purgative Warts, Revulsive	Infudion/I Friction/E (Local application)	Two tea cups / day / 1 week One drop of stem latex / 2 /times / day / 1 week		0.606367	0.180451	1.08271	54.5455	87.5
62	Ferulago frigida Boiss. (Apiaceae) SBR 010 - 842590-1 New name: Ferulago trachycarpa Boiss.		Ferula insularis (H.Wolff) M.Hiroe Ferulago insularis H.Wolff	Angizan Jabali أنيجذان جبلي Mountain Ferulago	H	Aerial part, Flowers, Leaves, Seeds	Anthelmintic, Skin infections, Wounds, Snake bites, Anthelmintic, Diarrhea, Diabetes, Antibacterial, Sedative, Digestive pains, Aphrodisiac, Hemorrhoids, Insomnia, Neurological disorders, Gastric ulcers	Decoction /I	One cup /day before breakfast		0.202122	0.0601504	0.308271	45.4545	62.5
63	Ferulago syriaca Boiss. (Apiaceae) SBR 011 - 842637-1		Ferulago cypria H.Wolff	Angizan Souri أنيجذان سوري Syrian Ferulago	H	Resin, Roots, Gum, Aerial part Flowers, Leaves	Spasmolytic, Cancer, Digestive, Headache, Aphrodisiac, Anthelmintic, Hemorrhoids, Snake bites, Headache, Spleen diseases Sedative for digestive pain, Ulcer, Anthelmintic, Aphrodisiac, Snake bites, Hemorrhoids	Decoction/I or E	1 tea cup / day before breakfast		0.42951	0.12782	0.774436	54.5455	88.2353
64	Fibigia eriocarpa (DC.) Boiss. (Brassicaceae) SBR 064 - 284458-1 New name: Fibigia clypeata (L.) Medik.		Acuston clypeatum (L.) Raf. Alyssum cheiranthifolium Willd.	Hashishat el qouni - Hashishat el ramel بذر الكوسى البريّة - حشيشة القونة Woolly-fruited fibigia	H	Aerial part with fruit Leaves, Stems	Diuretic, Sandstones, Kidney stones Common cold, Alzheimer disease, Cancer potential, Leishmaniosis	Infusion / I Decoction / I	1 tea cup / day / 10 days	Ed	0.606367	0.180451	1.20301	63.6364	87.5
65	Ficaria ficarioides (Bory & Chaub.) Hal. (Ranunculaceae) SBR 152 - 712707-1 New name: Ranunculus ficarioides Bory & Chaub.		Ficaria ficarioides (Bory & Chaub.) Halácsy Ficaria peloponnesiaca Nyman Ficaria verna subsp. ficarioides (Bory & Chaub.) Veldkamp	Oshbat el-bawassir عشبة البواسير Ficaria	H	Whole Plant	Diarrhea Hemorrhoids	Decoction/I Fresh/E	2 tea cups / day/ one week 2 times / day / week (with olive oil)		0.303183	0.0902256	0.0977444	9.09091	91.6667
66	Foeniculum vulgare Mill. (Apiaceae) SBR 016 - 842680-1		Anethum foeniculum L. Ligusticum foeniculum (L.) Crantz Meum foeniculum (L.) Spreng. (31 synonyms)	Shoumar mabthoul شومر مبذول Common fennel	H	Leaves Seeds	Antitumoral, Diuretic , Support immunity, Cholesterol, Constipation, Urinary disorder, Mouth sores, Dysuria carminative, Digestive, Galactagogue, Gastrointestinal disorders, Respiratory disorders, Hypertension	Cooked/I Decoction/I Infusion/I	2 coffee cups /day / 1 week, 2 tea cups/day / 10 days 2 tea cups/day / 10 days (mixed with Anis)	C, Or, Ed	0.783224	0.233083	1.83459	72.7273	83.871
67	Galium aparine L.(Rubiaceae) SBR 168 - 30007294-2		Aparine vulgaris Hill Asperula aparine (L.) Besser Galium adhaerens Gilib. (26 synonyms)	Hashishat el Afa'a حشيشة الأفعى Cleavers	H	Aerial parts	Antiseptic, Jaundice, Diuretic, Kidney problems, Skin diseases, Hypertension, Insomnia, Calmative Sores, Blisters	Infusion/I Decoction/E			0.656897	0.195489	1.37594	63.6364	92.3077
68	Geranium robertianum L. (Geraniaceae ) SBR 103 - 109269-2		Geranium eriophorum H.Lév. Geranium robertianum f. albiflorum House Robertiella robertianum (L.) Hanks (17 synonyms)	Ibrat al Raheb إبرة الراهب Herb-Robert	H	Leaves	Urinary tract infection, Eye inflammations, Cancer, Boost immunity	Decoction/I	3 tea cups/day / 1 week	Ed, Ir	0.328449	0.0977444	0.390977	36.3636	69.2308
69	Geranium rotundifolium L. (Geraniaceae ) SBR 104 - 373602-1		Geranium core Kostel. Geranium malvaceum Wahlenb. Geranium potentilloides Klotzsch (9 synonyms)	Ibrat al Ra'e إبرة الراعي او يمان Round-leaved geranium	H	Whole plant	Jaundice, Stomachache , Diuretic, Hemostatic, Respiratory and digestive systems Fever, Hemostatic, Fever, Skin infections,	Decoction/I Decoction/E	2 tea cups/day for one week		0.328449	0.0977444	0.684211	63.6364	84.6154
70	Gladiolus segetum Ker-Gawl. (Iridaceae) SBR 111 - 437846-1 New name: Gladiolus italicus Mill.		Ballosporum segetum (Ker Gawl.) Salisb. Gladiolus arvaticus Jord.	Ariss el Zarea'a عريس الزرع Field gladialus	H	Aerial part	Inflammatory Stomachache, Gout, Menstruation	Decoction/I Infusion/I	3 tea cups / day / 5 days (than 6 days off till cure)		0.303183	0.0902256	0.37594	36.3636	91.6667
71	Gundelia tournefortii L. (Asteraceae) SBR 045 - 210758-1		Gundelia glabra Mill. Gundelia tenuisecta Freyn & Sint.	Akkoub عكوب Tournefort's gundelia	H	Roots + Leaves Root+ Rhizoma Fruits Roots + Young stems	Diuretic, Antitumoral, Muscle and bone infections, kidney infections, Liver diseases, Cardiac disorders, , Diarrhea, Vitiligo, Bronchitis, Stomachache, Anti-nausea Skin disorders, Eczema, Hemorrhoids, Aphrodisiac, Liver disorders, Constipation, Diabetes	Poultice/E Decoction/I Cooked (Stem) /I	Eaten fresh or cooked on daily basis mainly during the season, Boiling the leaves with a napkin that can be put where is the pain for one hour	Ed	0.656897	0.195489	1.95489	90.9091	80.7692
72	Hedera helix L. (Araliaceae) SBR 019 - 90723-1		Hedera arborea Carrière Hedera arborea Garsault Hedera arborea var. variegata Hibberd	Habl al Maskin , Leblab lawlabi لبلب لولبي - حبل المسكين Common ivy	H	Leaves	Anti-cellulite Wounds, Warts, Respiratory diseases, Chronic bronchitis, Inflammatory, Semulcent, Cardiac diseases, Vermifuge	Decoction / I Fresh (crushed) /E Infusion/I		Or, De	0.227388	0.0676692	0.413534	54.5455	88.8889
73	Helichrysum pallasii (Spreng.) Ledeb. (Asteraceae) SBR 028 - 213138-1		Gnaphalium monanthon Willd. ex Spreng. Gnaphalium pallasii Spreng. Helichrysum chrysosphaerum Boiss.	Khalidah Pallas خالدة بالاس Pellas everlasting	H	Aerial Part, Flowers	Stomachache, Stimulant, Diabetes, Kidney stones, Neurologic	Infusion/I	2 cups / day / 3 days	Or, Ir, D	0.303183	0.0902256	0.360902	36.3636	75
74	Helichrysum plicatum subsp. Plicatum (Asteraceae) SBR 029 - 77180612-1		Gnaphalium plicatum Fisch. & C.A.Mey. Helichrysum anatolicum Boiss.	Khalida Safra'a خالدة صفراء Folded everlasting	H	Flowers	Diuretic, Bite secretion	Infusion/I	3 cups / day / 3days	Or, D	0.277918	0.0827068	0.24812	27.2727	72.7273
75	Helichrysum sanguineum (L.) Kostel, (Asteraceae) SBR 046 - 213290-1		Gnaphalium sanguineum L.	Bzaz al-adra,Khalida mudammah الخالدة الحمراء Blood-red everlasting	H	Aerial parts	Support blood, Increase immunity Inflammatory, Wounds, Skin crashes, Burns	Decoction/I Essential oil/E	2 tea cups / day / one week 2 times/day / Until cure	Or, D	0.328449	0.0977444	0.413534	36.3636	84.6154
76	Helosciadium nodiflorum (L.) W.D.J.Koch (Apiaceae) SBR 012 - 842893-1		Apium nodiflorum (L.) Lag. Cicuta nodiflora (L.) Crantz Helodium nodiflorum (L.) Dumort.	Quorrah قرة العين، جزر العفاريت Procumbent marshwort, Fool's watercress	H	Whole plant	Diuretic, Stomachache, Laxative Carminative, Arthritis, Blood purification, Stomachache	Infusion/I Fresh/I	2 tea cups / day / 1 week 1 time / day / week (Fresh)	Ed, Ir	1.03588	0.308271	1.53383	45.4545	82.9268
77	Hyoscyamus aureus L. (Solanaceae) SBR 174 - 815891-1		No synonyms according to POWO	Banej dhahabi, Soukran بنج ذهبي - سوكران Golden henbane	H	Whole plant	Toothache, Sedative, Fever, Soporific, Stomach and colon ulcers, Neural and Rheumatic pains, Cancer	Fresh/E		To	0.530571	0.157895	0.62406	36.3636	76.1905
78	Hyoscyamus reticulatus L. (Solanaceae) SBR 175 - 815948-1		Hyoscyamus camerarii Fisch. & C.A.Mey. Hyoscyamus pinnatifidus Schltdl. Hyoscyamus purpureus Griseb.	Banej shabaki al-zaher بنج شبكي الزهر Netted henbane	H	Leaves	Skin disorders	Friction/E		To	0.581102	0.172932	0.180451	9.09091	100
79	Hypericum montbretii Spach (Hypericaceae) SBR 106 - 433621-1		Hypericum bulgaricum Davidov Hypericum cassium Boiss. Hypericum euphorbiifolium Spach	Dathy Montbret داذي مونبره Montbert's St John's-wort	H	Aerial parts	Eczema, Burns, Wounds	Decoction/E	1 time / day / 3-4 days (Locally applied)		0.328449	0.0977444	0.112782	9.09091	100
80	Hypericum perforatum L. (Hypericaceae) SBR 107 - 433719-1		Hypericum officinale Gaterau Hypericum officinarum Crantz Hypericum vulgare Lam.	Torfet el Man, Hashishat el-Kalb خرطبوط - طرفة المن- حشيشة القلب Common St John's-wort	H	Whole plant Flowers Aerial parts	Depression, Cholesterol Inflammatory, Diuretic, Hemostatic, Digestive, Stimulant, Cholagogue, Ant catarrhal, Emmenagogue, Vermifuge, Antiseptic, Vulnerary Burns, Wounds	Infusion/I Decotion/I Crushed/E Maceration/E	1 tea cup/ day /one week 1 tea cup / day / one week Fresh with olive oil		0.353714	0.105263	0.842105	72.7273	85.7143
81	Hypericum thymifolium Banks & Sol. (Hypericaceae) SBR 108 - 433912-1 New name: Hypericum humboldtianum Steud.		Hypericum serpyllifolium Lam. (FOI)	Harfakioun هرفقيون (Thyme-leaved St John's-wort	H	Aerial parts	Headache, Menstruation, Mental-nervous, Inflammatory, Bruises, Insect stings, Warts	Infusion/I Maceration/E			0.378979	0.112782	0.473684	36.3636	73.3333
82	Hypericum triquetrifolium Turra (Hypericaceae) SBR 109 - 433931-1		Hypericum crispum L. Hypericum patentissimum Colla	Braighiti, Dathy Mouthalath el Warak داذي مثلث الورق - بريغيتي Curled-leaved St John's-wort	H	Aerial parts Flowers	Blood purification, Duretic, Diarrhea, Cystitis, Hepatites, Rheumatism, Diuretic, Tonsillitis Anxiolytic, Antidepressant	Decoction/I Infusion/I	3 tea cups/day for 3 days than three days off till cure		1.01061	0.300752	1.52632	45.4545	82.5
83	Inula graveolens (L.) Desf. (Asteraceae) SBR 042 - 201892-1 New name: Dittrichia graveolens (L.) Greuter		Alunia graveolens (L.) Lindl. Paniopsis graveolens Raf.	Tayoun albak طيون البق Heavy-scented inula, Stinkwort	H	Leaves (fresh) Whole plant Flowers Roots	Wounds, Toothache, Skin infection, Rheumatism, Anti tumor, Anti infection Anthelmintic, Stomach ulcer, Diabetes, Bronchitis	Friction/E (local application) Maceration/E (local application) Decoction/E	1 time / day / until cure (7 hours) 2 times / day / until cure (Maceration in olive oil for 40 days)	To, Or	0.404245	0.120301	0.977444	72.7273	80
84	Inula viscosa (L.) Aiton (Asteraceae) SBR 043 - 201893-1 New name: Dittrichia viscosa (L.) Greuter		Erigeron viscosus L. Inula prostrata Rothm.	Tayoun a'adi طيون عادي Aromatic inule	H	Leaves Whole plant Flowers Roots	Wounds, Toothache, Eye infection, Muscle relaxation Skin infection, Rheumatism, Anthelmintic, Stomach ulcer, Diabetes, Bronchitis	Friction/E (local application) Maceration/E (local application) Decoction/E	1 time/day / until cure 2 times/ day / until cure	D, Me, Ir	1.61698	0.481203	3.85714	72.7273	100
85	Isatis lusitanica L.(Berberidaceae) SBR 059 - 285823-1		Isatis pyramidata Stapf Isatis stenocarpa Stapf Peltaria aleppica (Scop.) Steud.	Fijayli فجيلة -وسمة برتغالية Portuguese woad	H	Whole plant, Leaves, Roots,	Antifungal Inflammatory, Antitumor, Fever, Hemorrhoids, Ulcers, Hemostatic, Skin disorders	Essential oil/E Powder/E		Or, D,	0.631632	0.18797	1.14286	54.5455	84
86	Juniperus drupacea Labill. (Cupressaceae) SBR 083 - 262198-1		Arceuthos drupacea (Labill.) Antoine & Kotschy	Defran دفران Drupe-bearing arceuthos	T	Cone	Cough, Bronchitis, Asthma, Hemorrhoids	Decoction/I			0.404245	0.120301	0.240602	18.1818	75
87	Juniperus excelsa M.Bieb. (Cupressaceae) SBR 084- 60461568-2		Juniperus aegaea Griseb. Juniperus foetida var. excelsa (M.Bieb.) Spach Sabina excelsa (M.Bieb.) Antoine (15 synonyms)	Lezab لزاب Grecian juniper	T	Cones Fruits and Branches Leaves Branches (leaves, wood, gum)	Abdominal spasm, Diuretic, Digestion, Dysmenorrhea Fever, Headache, Gout, Colic, Antiseptic, Wounds, Diabetes, Asthma, Carminative, Diuretic, Antihypertensive, Jaundice, Female infertility, Prostate, Urinary problems Cardiac and nervous problems Anti-bacterial, Anti-parasite	Fresh/I Infusion/I Essential oil/E Infusion/I Smoke/E	Grinded taken orally with milk	Or, C	0.277918	0.0827068	0.661654	72.7273	90.9091
88	Juniperus oxycedrus L. (Cupressaceae) SBR 085 - 262299-1		Juniperus glauca Salisb. Juniperus rufescens Link	Ara'ar عرعر Prickly juniper	S	Whole plant Fruits-Seeds Berries	Diabetes, Urinary tract, Prostatitis Digestive system, Skin and hair problems, Nervous system, Insect bites, Vermifuge, Diuretic, Stimulant Glucose level, Diabetes	Decoction/I Infusion/I Decoction/I	1 tea cup / day / 4 days	Or, C	0.530571	0.157895	1.10526	63.6364	80
89	Lamium amplexicaule L. (Lamiaceae) SBR 112 - 448797-1		Galeobdolon amplexicaule (L.) Moench Lamiella amplexicaulis (L.) E.Fourn. Lamiopsis amplexicaulis (L.) Opiz	Ras al Hirr راس الهر Clasping-leaved henbit	H	Aerial parts Leaves	Antirheumatic, Fever, Laxative, Stimulant, Inflammatory, Joints swelling, Pain relief, Burnes, Sores	Decoction/I Crushed/E Decoction/E		Me	0.277918	0.0827068	0.578947	63.6364	72.7273
90	Laurus nobilis L. (Lauraceae) SBR 126 - 465049-1		Laurus angusta Raf. Laurus tenuifolia Mill. Laurus undulata Mill.	Ghar غار Laurel	T	Flowers Leaves Fruits	Common cold, Flu, Bronchitis Digestive, Stomachache, Appetite, Diabetes, Headache Antiseptic for throat, mouth, nose and face, Fever Antirheumatic, Inflammatory for joints, Muscle pain, Skin diseases, Psoriasis, Mycosis, Boils, Pimples	Infusion/I Distilled/E Essential oil/ E Meceration/E		Ed, Or, C	0.555836	0.165414	1.4812	81.8182	80
91	Lavandula stoechas L. (Lamiaceae) SBR 113 - 449089-1		Stoechas officinarum Mill.	Khozam Berri خزام بري - لاوند French lavender	H	Flowers	Stomachache, Tonic, Headache, Epilepsy, Respiratory diseases, Diuretic, Rheumatism, Spasms	Infusion/I		Or, C, Ir	0.581102	0.172932	1.21805	63.6364	82.6087
92	Lepidium sativum L. (Brassicaceae) SBR 066 - 138141-2		Arabis chinensis Rottler ex Wight Cardamon sativum (L.) Fourr. Nasturtium spinosum Desv. ex Thell.	Rashad رشاد Garden cress	H	Aerial parts Seeds Young shoots	Cough, Lung infections, Sedative, Eczema, Anorexic, Insomnia, Diabetes, Renal diseases, Common cold, pulmonary diseases, cough, sterility, Tonic, Carminative, Galactagogue, Expectorant, Aphrodisiac, Bronchitis , Ulcers Nourishing, antiscorbutic and condiment	Decoction/I Cruched/I Decoction/E Fresh/I	2 cups/day 2 times/day mixed with honey 2 times/day with olive or labneh	Ed,	0.404245	0.120301	0.962406	72.7273	75
93	Lonicera etrusca San. (Caprifoliaceae) SBR 070 - 148750-1		Caprifolium cyrenaicum Kuntze Lonicera caprifolium Schousb. Lonicera glabra Pau Lonicera mollis Vuk.	Soltan el-Jabal سلطان الجبل Etruscan honeysuckle	H	Flowers, Leaves	Diuretic and urinary disorders, Inflammatory, Cough healer, Common cold, Flu, Fever, Hemostatic, Boils and sores inflammations	Decoction/I		Or, F, To (to dogs and cats)	0.227388	0.0676692	0.413534	54.5455	80
94	Lonicera nummulariifolia Jaub. & Spach (Caprifoliaceae) SBR 071 - 148967-1		Caprifolium nummularia Kuntze Lonicera luschanii Stapf Lonicera nummularia Fisch. & C.A.Mey. ex Kar.	Thaynit-el- Jidi, Zaher el-Assal al-Moukhmali زهر العسل المخملي، ذينة الجدي (Nummular-leaved honeysuckle)	S	Leaves Flowers Fruits Areal parts	Stomachache Anti-diarrhea, Sedative, Cough Hemostatic Fractions, Wounds	Infusion/I Decoction/I Fresh/I Crashed/E	Leaves: 1 tea cup / day / until cure Flowers: 35 flowers boiled in 2.5 L. of water to be 2 L. 1 coffee cup 3 times / day / 1 week	Or	0.42951	0.12782	0.774436	54.5455	88.2353
95	Lotus tenuis Waldst. & Kit. (Fabaceae) SBR 095 - 503917-1		Lotus acutus Waldst. & Kit. ex Steud. Lotus campestris Schur Lotus filicaulis Durieu	Dam el Ghazal, Lutus nahil نبتة دم الغزال Slender birdsfoot trefoil	H	Leaves	Anti-microbial, Blood inflammations, Rheumatism	Dried/E Cooked/I Local application/E			0.328449	0.0977444	0.308271	27.2727	69.2308
96	Lupinus pilosus L. (Fabaceae) SBR 096 - 504921-1		Lupinus hirsutus L.	Turmos Medhi'ir ترمس مشعر Hirsute lupin	H	Leaves	Diabetes, Diuretic, Kidney stones	Powder/I Fresh/I			0.404245	0.120301	0.360902	27.2727	87.5
97	Malus trilobata (Poir.) C. K. Schneid.(Rosaceae) SBR 158 - 724830-1 New name: Eriolobus trilobatus (Labill. ex Poir.) M.Roem.		Eriolobus trilobatus (Labill. ex Poir.) M.Roem. Pyrus trilobata (Labill. ex Poir.) DC. Sorbus trilobata (Labill. ex Poir.) Heynh.	Tefah Barri تفاح بري Three lobed apple	T	Leaves, Fruits	Skin diseases, Gallstone, Diabetes, Cholesterol, Intestinal disorders, Obesity, Rheumatism, Cardiac diseases Hair loss	Decoction/I Decoction /E	1 time / day / 1 month	Ed	1.28853	0.383459	3.07519	72.7273	88.2353
98	Malva neglecta Wallr. (Malvaceae) SBR 127 - 561795-1		Malva fruticans Dorner ex Rchb. Malva prostrata Gilib. Malva vulgaris Fr.	Khebayzi saghira خبيزة صغيرة Dwarf mallow	H	Fresh whole plant or ground leaves	Wounds, Tooth inflammations, Bruises, Sore throat, Dry cough, Urinary kidney, Cystitis, Irritation of the mouth and throat, Bronchitis, Diarrhea, Stomachache.	Decoction/E Infusion/I	1 time / day / 1 week 2 tea cups / day / 3 days Tough roots chewed to clean the teeth	Ed, Ir, F	0.505306	0.150376	0.827068	45.4545	85
99	Malva punctata (All.) Alef. (Malvaceae) SBR 129 - 561863-1 New name: Lavatera punctata All.		Althaea punctata (All.) Kuntze Lavatera biennis Guss.	Khebayzi mrawassa خبيزة مروسة Dotted tree-mallow)	H	Flowers, Leaves	Inflammatory, Toothache, Cough, Constipation, Laryngitis,	Decoction/I Friction/E	Leaves chewed to soothe coughs and cough throats	Or, Ed	1.1622	0.345865	1.38346	36.3636	80
100	Malva sylvestris L. (Malvaceae) SBR 130 - 561932-1		Althaea vulgaris (Gray) Alef. Malva acutiloba Sennen Malva orientalis Mill. Malva tomentella C.Presl (39 synonyms)	Khebayzi Berryi خبيزة برية Common mallow	H	Seeds, Leaves, Flowers	Cough, Fever, Catarrh, Laxative, Expectorant, Emollient, Diarrhea Skin and Mucous membranes inflammations, Ophthalmic ailments Sedative for sleep problems, digestive troubles	Infusion/I Decoction/E Decoction/I	3 tea cups / day / one week, coffee spoon of distilled water / day / 3 days. Gargle and Bathing for skin diseases.	Or, Ed	0.42951	0.12782	0.781955	54.5455	88.2353
101	Mandragora autumnalis Bertol.(Solanaceae) SBR 176 - 816721-1		Mandragora foemina Garsault Mandragora hybrida Hausskn. & Heldr. Mandragora microcarpa Bertol.	Bayed el Jin بيض الجن Love apple	H	Leaves, Roots Fruits	Asthma, Respiratory system, Relaxation, Pain relief, Soporific Brain tonic	Infusion/I Maceration/E Inhalation/E	1 tea cup/day (at night) 2 times / day / one week (Maceration in olive oil for 48 hours)		0.934816	0.278195	0.849624	27.2727	83.7838
102	Matricaria aurea (Loefl.) Sch.Bip. (Asteraceae) SBR 047 - 154715-2		Anacyclus aureus (Loefl.) Lam. ex DC. Anthemis aurea (Loefl.) Webb ex Nyman Cotula aurea Loefl. (12 synonyms)	Babounej بابونج ذهبي Golden matricary	H	Aerial parts Capitulum	Spasms, Stomachache, Diarrhea, Skin infections, Hemorrhoids, Venereal diseases, Liver diseases, Anemia, Jaundice, Insomnia, Inflammatory, Sedative, Hematomas, edemas Flu, Common cold, Cough, Chest diseases, Asthma, Bronchitis, Diuretic, Fever, Burns, Hypnotic.	Infusion/I Drcoction/E	Infusion 2 cups/day /one week Poultice on burns.	Ed, Or	0.656897	0.195489	1.96992	90.9091	80.7692
103	Melissa officinalis L. (Lamiaceae) SBR 114 - 450084-1		Faucibarba officinalis (L.) Dulac Mutelia officinalis (L.) Gren. ex Mutel Thymus melissa E.H.L.Krause	Mallissa مليسي Common balm	H	Aerial parts Leaves	Tranquilizer, Cough, Bronchitis, Asthma, Stomachache, Gastrointestinal disorders, Sedative, Anxiety, Insomnia, Stress, Diabetes, Headaches, Diuretic, Digestive, Carminative, Fever, Skin wounds, Herpes, Sores, Insect bites Spasms, Stomachache, Carminative, Digestive, Vulnerary, Stimulant, Antiviral	Infusion/I Infusion/E Infusion/I	2 tea cups/day / 2 weeks	Or, Ed, Ir	0.934816	0.278195	1.67669	54.5455	89.1892
104	Mentha longifolia (L.) L. (Lamiaceae) SBR 115 - 60474373-2		Mentha spicata var. longifolia L., Mentha sylvestris L.	Na'ana'a saghirat el waraq نعنع ورق طويل Long-leaved mint	H	Leaves Whole plant	Fever, Flu, Common cold, Headache, Flatulence, Digestive disorders, Abdominal pain, Diarrhea Carminative, Colic, Dysenteric	Infusion/I	2 tea cups / day / 2 days	Ed, Ir, Mix	0.884285	0.263158	1.06767	36.3636	77.1429
105	Mentha microphylla K.Koch (Lamiaceae) SBR 116 - 924345-1 New name: Mentha spicata subsp. condensata (Briq.)		Mentha chalepensis Mill. Mentha microphylla K.Koch Mentha sieberi K.Koch	Na'ana'a saghirat el waraq نعنع ورق صغير Small-leaved mint	H	Aerial parts	Eye infections, Sotmac diseases, Fever, Anti-calcification	Infusion/I Friction/E Maceration/E Paultice/E	2 tea cups / day / 2 days	Ed, Ir, Mix	0.808489	0.240602	1.20301	45.4545	78.125
106	Mentha pulegium L. (Lamiaceae) SBR 117 - 451022-1		Melissa pulegium (L.) Griseb. Mentha albarracinensis Pau Mentha aromatica Salisb. 35 synonyms	Foulia فلية Penny-royal	H	Aerial parts Flowers	Spasms, Fever, Cholagogue, Common colds, Infections of throat, catarrh, lungs, Bronchitis Carminative, Expectorant, Anticatarrhal, Disinfectant, Abdominal ailments	Infusion/I Inhaling/I, Infusion/I Infusion/I	3 tea cups / day / 3 days	Or, Ir	0.656897	0.195489	1.17293	54.5455	76.9231
107	Mercurialis annua L. (Euphorbiaceae ) SBR 087 - 352179-1		Discoplis serrata Raf. Mercurialis ambigua L.f.	Halabloub Sanawi حلبلوب سنوي Annual mercury	H	Whole plant Leaves	Laxative, Diuretic, Rhumatism Diabetes, Purgative, Skin problems (dermatosis), Gastric disorders, Diuretic, Fever, Aphrodisiac, Ulcers Anti-tumor	Decoction/I Decoction/E Decoction/I		Ri	0.530571	0.157895	1.26316	72.7273	80
108	Micromeria myrtifolia Boiss. & Hoben. (Lamiaceae) SBR 118 - 451831-1		Micromeria lycia Stapf Micromeria minoa Coustur. & Gand. Micromeria obtusiflora Gand. Satureja myrtifolia (Boiss. & Hohen.) Greuter & Burdet	Zoufa زوفا طبية Myrtle-leaved savory	H	Aerial parts	Flu, Respiratory system, Asthma, Cough, Inflammatory, Gastroprotective, Relaxation	Decoction/I	2 tea cups / day till cure	Ed, Mix	1.38959	0.413534	2.03008	45.4545	85.4545
109	Myrtus communis subsp. Communis (Myrtaceae) SBR 131 - 77171375-1		Myrtus acuta Mill. Myrtus angustifolia Raf. Myrtus minima Mill.	Rihan ريحان Coomon myrtle	H	Whole plant Leaves, Fruits Flowers, Leaves Leaves	Hair tonic, Inflammatory, Toothache, Skin diseases, Stomach diseases (Dysentery, Diarrhea) Respiratory ailments, Blood circulation, Asthma Abscesses, Boils	Maceration/E Decoction/I Decoction/I, Fresh/I Infusion/I Fumigant/E	3 times /day / 3 days (gargle for toothache)	Ed, Or, Me, Mix	0.90955	0.270677	1.88722	63.6364	61.1111
110	Nasturtium officinale R. Br.(Brassicaceae) SBR 067 - 287534-1		Arabis nasturtium Clairv. Baeumerta nasturtium G.Gaertn., B.Mey. & Scherb. Cardamine aquatica (Garsault) Nieuwl.	Herka, Jarjir حارقة - جرجير Common water-cress	H	Aerial parts/Young shoots	Stomachache, Inflammatory, Cerebral infections, Relaxation, Bronchitis, Skin diseases, Diuretic, Depurative, Fever, Anti catarrhal Hair strengthening Diabetes	Fresh /I Juice/E Infusion/I	Daily fresh as salade or leaves are eaten fresh with olive or labneh, for hair strengthening, the juice uses two times a week by friction	Ed	0.581102	0.172932	1.55639	81.8182	80
111	Notobasis syriaca (L.) Cass. (Asteraceae) SBR 030 - 234555-1		Carduus syriacus L. Cirsium syriacum (L.) Gaertn. Cnicus syriacus (L.) Roth Mariana maculata Samp.	Kherfaish Kabir, Kerfaish el Himar خرفيش كبير، خرفيش الحمار Syrian thistle	H	Aerial part Seeds	Kidney stones, Sandstones, Diuretic, Galactagogue, Flu, Common cold, Antistress, Vertigo, Diabetes, Headache, Fever, Blood cleaner, Anti-depression Liver diseases	Maceration/I	2-3 cups / day / 5 days	Ed	0.530571	0.157895	1.6015	90.9091	71.4286
112	Ononis spinosa leiosperma (Boiss.) Sirj. (Fabaceae) SBR 097 - 332101-2		Anonis spinosa (L.) Scop. Bonaga spinosa (L.) Medik.	Shebrok sha'ik شبرق شائك Spiny rest harrow	H	Fruits, Roots, Flowers	Diuretic Depurative, Kidney stones, Urinary tract Eczema	Decoction/I Infusion/I Decoction/E	2 tea cups / day / 1 week	Ed, Me	0.353714	0.105263	0.548872	45.4545	85.7143
113	Onopordum cynarocephalum Boiss. & C.I.Blanche (Asteraceae) SBR 031 - 235273-1		Onopordum cynarocephalum subsp. Cynarocephalum (Accepted Infraspecifics)	Aksoun harshafi el-ra'ess أقسون حرشفي الرأس Artichoke cotton-thistle	H	Seeds	Diuretic, Relief of prostatitis	Decoction/I		Ed	0.277918	0.0827068	0.24812	27.2727	80
114	Origanum syriacum L. (Lamiaceae) SBR 119 - 453375-1		Majorana syriaca (L.) Raf. Schizocalyx syriacus (L.) Scheele	Za'atar Barri زعتر بري- زباع Syrian marjoram	H	Aerial part Leaves	Cough, Immunity, Hypertension, Skin diseases, Bronchitis, Common cold, Digestive, Respiratory problems	Dried/I Infusion/I	3 tea cups / day / 3 days	Ed, Mix	1.06114	0.315789	1.89474	54.5455	85.7143
115	Osyris alba L. (Santalaceae) SBR 170 - 780497-1		Osyris mediterranea Bubani	Meknoss مكنس او صندل احمر الثمر Poet's-cassia	H	Fuits Whole plant	Relaxation, Diarrhea, Dysentery	Fresh/I Decoction/I	2 tea cups / day / 3 days	SM	0.252653	0.075188	0.165414	18.1818	70
116	Oxalis corniculata L. (Oxalidaceae ) SBR 132 - 177893-2		Acetosella corniculata (L.) Kuntze Oxalis albicans var. sericea DC. Oxys corniculata (L.) Scop. (64 synonyms)	Homaida safa'a حميضة صفراء Yellow wood-sorrel	H	Whole plant, Leaves	Tonsillitis, Flu, Cough, Diarrhea, Dysentery, Toothache, Stomachache, Appetite, Wounds, Tonic for gastrointestinal ailments, Burns, Sores, Insect and scorpion stings, Warts, Swelling, Pimples, Blood purification, Diabetes, headache, Insomnia, Irritation of eyes, Fever	Fresh/I Juice/I Poultice/E Infusion/I	Fresh leaves rubbing over teeth, Leaves mixed with honey or sugar useful to treat disentery, Leaves mixed with olive oil used for massage to relieve insomnia.	Ed,	0.90955	0.270677	2.93985	90.9091	63.8889
117	Papaver argemone L. (Papaveraceae) SBR 133 - 305858-2		Cerastites macrocephalus Gray Papaver argemone f. glabrum (W.D.J.Koch) O.Bolòs & Vigo Papaver neglectum Fedde	Shaka'ail el Noa'aman شقائق النعمان Prickly long-headed poppy	H	Aerial parts	Sore throat, Skin diseases, Cough, Expectorate, Relaxation, Insomnia Flu	Pomade/E Decoction/I Infusion/I	2 tea cups / day / 3 days	Ed	0.227388	0.0676692	0.285714	36.3636	66.6667
118	Papaver rhoeas L.(Papaveraceae) SBR 134 - 306058-2		Papaver aegadicum Lojac. Papaver balanocarpum Wein Papaver erraticum Jord. (59 synonyms)	Chekayk شقيق Corn poppy	H	Fruits Flowers	Soporific for babies, Cardiac affections, Pectoral emollient, Calmative, Slightly narcotic, Expectorant, Flu, Sedative to soothe coughs	Infusion/I	3 tea cups / day / 3 days	Ed	0.252653	0.075188	0.383459	45.4545	60
119	Parietaria judaica L. (Urticaceae) SBR 179 - 854934-1		Parietaria jaxartica Pavlov Parietaria punctata Willd. Parietaria vulgaris Hill	Lessayk, Hashishat el-Zoujaj لصيق او حشيشة الزجاج Basil-leaved pellitory	H	Whole plant	kidney stones, Anti-toxicity, Hemorrhoids, Uterine infections, Lymph nodes	Decoction/I Decoction/E Decoction/I	1 tea cup / day / 3 days	SM	0.934816	0.278195	0.834586	27.2727	64.8649
120	Paronychia argentea Lam. (Caryophyllaceae) SBR 073 - 434984-1		Chaetonychia paronychia (L.) Samp. Ferriera mediterranea Bubani Plottzia paronychia (L.) Samp.	Hrebt Foddy حربت فضي، رجل الحمارة Silvery nail wart	H	Aerial part Leaves	Fever, Diuretic, Kidney stones, Sandstone. Diabetes	Decoction/I			0.277918	0.0827068	0.345865	36.3636	63.6364
121	Paronychia echinulata Chater (Caryophyllaceae) SBR 074 - 155904-1		Illecebrum cymosum Sm. Illecebrum echinatum Desf.	Ejer al-Assfour إجر العصفور، حربت مقنفذ Echinulate nailwort	H	whole plant	Wounds, Cystitis, Hypertension, Diuretic, Atherosclerosis, Furuncle, Abscess	Infusion/I Decoction/E		Or	0.252653	0.075188	0.466165	54.5455	70
122	Picnomon acarna (L.) Cass. (Asteraceae) SBR 048 - 237715-1		Carduus acarna L. Carlina acarna (L.) M.Bieb. Cirsium acarna (L.) Moench	Chawk el-far, Kaswan el-Jimal شوك الفار او قصوان الجمال Yellow cnicus	H	Aerial parts	Urine, Gastric pain	Decoction/I	2 tea cup / day / 10 days		0.227388	0.0676692	0.150376	18.1818	66.6667
123	Pinus brutia Ten. (Pinaceae) SBR 136 - 677009-1		Pinus halepensis subsp. brutia (Ten.) Holmboe	Sanawbar Barri صنوبر بري Calabrian pine	H	Leaves, Fruits Bark Wood	Renal insufficiency, Blood support Wounds, Antiseptic, Sterility	Decoction/I Powder/E	2 tea cups / day / 1 week (cold)	W, Or, SM	0.227388	0.0676692	0.278195	36.3636	66.6667
124	Pistacia palaestina Boiss. (Anacardraceae) SBR 008 - 70274-1 New name: Pistacia terebinthus L.		Lentiscus terebinthus Kuntze Pistacia terebinthina St.-Lag. Terebinthus vulgaris Dum.Cours.	Botom بطم Palestine pistachio	T	Fruit, Bark, Resin Leaves,	Cough, Eczema, Asthma, Diarrhea, Ulcers, Arthritis, Asthma, Bronchitis, Urinary infection, Anthelmintic, Gallstones, Rheumatism, Spasms, Expectorant, Antiseptic, Cancer, Wounds, Scab, Arthritis, Scratch Diuretic, Hemostatic, Diabetes, Jaundice, Stomachache	Powder/I Decoction/I	3 times / day / 1 week, fresh new shoots are used for cough and bronchitis	Ed, SM	0.378979	0.112782	1.2406	100	86.6667
125	Plantago lanceolata L. (Plantaginaceae ) SBR 137 - 321285-2		Arnoglossum lanceolatum (L.) Gray Lagopus lanceolatus (L.) Fourr. Plantago ambigua Guss. Plantago capitata Ten. (59 synonyms)	Lissan el hamal لسان الحمل Lanceolate plantain	H	Leaves, Seeds	Purgative, Bronchitis, Catarrhs, Diarrhea, Stomach ulcers Insect bites, Furuncles, Skin burns, Hemorrhoids, Rheumatism	Infusion/I Pomade/E Dried/E Poultice/E	3 tea cups/day / 1 week 2 times / day / 1 week	Ed,	0.505306	0.150376	0.75188	45.4545	75
126	Plantago major L. (Plantaginaceae ) SBR 138 - 321286-2		Plantago major var. megastachya Wallr.	Lissan el hamal alkabir لسان الحمل الكبير Greater plantain	H	Leaves Roots, Leaves, Seeds Leaves	Dysentery, Diarrhea, Asthma, Bronchial, Bruises, Fever, Tonic, Pulmonary Narcotic, Sedative, Hemostatic, Depurative, Emollient, Diuretic, Expectorant Wounds, Varicose, Ulcers, Sore throats	Decoction/I Fresh/E	3 tea cups/day / week 2 times / day for one week	Ed	0.530571	0.157895	1.42105	81.8182	61.9048
127	Platanus orientalis L. (Platanaceae) SBR 139 - 685873-1		Platanus algeriensis K.Koch Platanus cretica Dode Platanus vulgaris Spach (18 synonyms)	Delb دلب Oriental plane	T	Leaves Bark,Fruits	Toothache, Wounds, Ophthalmic Pain killer, Inflammation, Anticancer, Antiseptic, Dysentery, Child blains, Hemostatic Vulnerary Diarrhea, Dysentery, Scorpion and snake bites	Fresh/E Decoction/I	Bark and Fruits boiled in vinegar, The hairs of the leaves can cause skin irritation	W, Or	0.227388	0.0676692	0.338346	45.4545	66.6667
128	Polygonum aviculare L. (Polygonaceae) SBR 144 - 30057039-2		No synonyms on POWO	Batbat بطباط Bird knotgrass	H	Aerial part	Cystitis, Kidney stones, Urinary infection, Antidiabetic , Dysentery, Hemostatic, Pruritis Stimulate appetite, Cholagogue	Decoction/I Infusion/I	2-3 tea cups / day / week		0.404245	0.120301	0.842105	63.6364	37.5
129	Portulaca oleracea L. (Portulacaceae) SBR 147 - 323270-2		Portulaca aurea DC. Portulaca fosbergii Poelln. Portulaca opposita Poelln. Portulaca papillosa Sennen (33 synonyms)	Farfahin or Baqli بقلة - فرفحين Common purslane	H	Whole plant Leaves	Rheumatism, Headache, Anthelmintic, Inflammatory, Antiphlogistic, Bactericide, Dysentery, Diarrhea, Hemorrhoids, Metrorrhagia, Diabetes, Emollient, Calmative, Diuretic, Refreshing agent, Vermifuge, Anaphrodisiac Maturation of abscesses	Infusion/I Poultice/E		Ed	0.227388	0.0676692	0.616541	81.8182	55.5556
130	Prunus amygdalus Batsch (Rosaceae) SBR 159 - 60439867-2		Amygdalus communis L. Amygdalus dulcis Mill. Prunus communis (L.) Arcang. (24 synonyms)	Laouz Morr لوز مر Common almond	H	Seeds	Diabetes	Powder/I	2 tea spoons / day / 1 week		0.277918	0.0827068	0.172932	18.1818	72.7273
131	Prunus mahaleb L. (Rosaceae) SBR 160 - 729931-1		Cerasus corymbosa St.-Lag. Cerasus mahaleb (L.) Mill. Prunus odorata Lam.	Mahlab محلب Mahaleb cherry	T	Dry fruits	Laxative, kidney diseases/stones, Antidiabetic, Tonic, Digestion	Decoction/I	2 tea cups / day / 1 week	Ed,	0.404245	0.120301	0.24812	18.1818	68.75
132	Prunus prostrata Labill. (Rosaceae) SBR 161 - 730142-1		Amygdalus prostrata (Labill.) Sweet Cerasus griseola Pachom. Microcerasus prostrata (Labill.) M.Roem. (11 synonyms)	Karaz barri كرز بري Prostrate cherry	S	Fruits, Flower	Heart diseases	Fresh/I Decoction/I	Eaten fresh as prevention,	Ed, Me	0.934816	0.278195	0.56391	18.1818	86.4865
133	Prunus ursina Kotschy (Rosaceae ) SBR 154 - 730386-1 New name: Prunus cocomilia Ten.		Prunus brutia N.Terracc. Prunus divaricata subsp. ursina (Kotschy) Browicz	Khawkh al-bubb خوخ الدب، البرقروق Bear plum	T	Leaves, Fruits, Seeds, Roots	Diarrhea, Skin diseases, Liver cirrhosis, Diuretic, Arteriosclerosis	Decoction/I Resin/I	2 tea cups / day / 7 -10 days	Ed, Or, D, To, SM, Me	0.277918	0.0827068	0.338346	36.3636	81.8182
134	Pteridium aquilinum (L.) Kuhn (Pteridaceae) SBR 150 - 17210060-1		Asplenium aquilinum (L.) Bernh. Cincinalis aquilina (L.) Trevis. Pteris aquilina L. (45 synonyms)	Dishar (دشار ( سرخس بري Eagle fern	H	Aerial Part Roots Young shoots Leaves (Fronds)	Bruises, Sores, Bones Antiemetic, Antiseptic, Appetizer,Tonic, Rheumatism, Stomachache, Chest pain, Internal bleeding, Diarrhea, Common cold, Anthelmintic Diuretic, Refrigerant, Vermifuge, Cancer Tuberculosis, Arthritis	Decoction/E Decoction/I Fresh/I Steam bath/E	Applied locally on the affected area for 12 hours. A tincture of the root in urine is used in the treatment of the rheumatism.	Ed, SM, De	0.303183	0.0902256	0.902256	90.9091	75
135	Ptilostemon diacantha diacantha (Labill.) Greuter, (Asteraceae) SBR 049 - 77180630-1		Carduus diacantha Labill. Chamaepeuce diacantha DC. Cirsium diacantha DC.	Btilstimon بتيلستمون Two-spines ptilostemon	H	Leaves, Flower heads	Diabetes, Stimulant tonic, Antiseptic, Rheumatism, Anti convulsive	Infusion /I		Me,	0.252653	0.075188	0.398496	45.4545	70
136	Quercus calliprinos Webb(Fagaceae) SBR 100 - 295963-1 New name: Quercus coccifera L.		Quercus calliprinos Webb Quercus cretica Raulin ex A.DC. Quercus rigida Willd. (28 synonyms)	Sendyan سنديان Kermes oak	T	Stem bark Seeds	Headache, Hemostatic, Diabetes, Cancer, Hemorrhoids, Burns, Gastric ulcer, Hemostatic, Sore throat, Wounds.	Infusion/I Decoction/E Powder/I	1 tea cup / day / 1 week	W, SM	1.03588	0.308271	1.84962	54.5455	82.9268
137	Quercus infectoria Oliv.(Fagaceae) SBR 101 - 296305-1			Maloul ملول Cyprus oak	T	Leaves, Fruits /Galls Bark	Mouth sores, Enuresis, Hemostatic, Diabetes, Gingivitis, Hemorrhoids, Gastric ulcers, Wound infections, Hypoglycemia, Diuretic , Uterine wall elasticity, Inflammatory Intestinal hemorrhage, Sore throat, Tonic of teeth, Wound healing, Anticancer, Stomatitis, Deodorant, Expectorant, Styptic,	Infusion/I Decoction/I Decoction/I	1 tea cup / day / 1 week	Ed, W. SM	0.303183	0.0902256	0.804511	81.8182	75
138	Rhamnus punctata Boiss. (Ranunculaceae) SBR 153 - 718595-1		Rhamnus punctata var. angustifolia Post	Ajram عجرم Dotted buckthorn	S	Leaves, Fuits	Wounds	Powder/E	1 time / day / 3 days max	W, SM	0.378979	0.112782	0.24812	18.1818	73.3333
139	Rheum ribes L. (Polygonaceae) SBR 145 - 696789-1		Rhabarbarum ribes (L.) Moench	Ribas ريباس Warted-leaved rhubarb	H	Roots	Arthritis, Diabetes, Liver infections, Anti-depression, Jaundice, Hemorrhoids, Ulcers, Diarrhea, Tumor, Anthelmintic	Maceration/I	1 coffee cup / day / 10 days	Ed	0.884285	0.263158	1.60902	54.5455	77.1429
140	Rhus coriaria L. (Anacardraceae) SBR 009 - 70477-1		Rhus amoena Salisb. Rhus coriaria var. zebaria Shahbaz Toxicodendron coriaria (L.) Kuntze	Summaq al Dabaghin سماق Tanner's sumac	S	Fruit, Dry fruit (powder)	Edema, Gingivitis, Tooth pain, Diarrhea, Gastro-intestinal disorders, Diabetes, Hemostatic	Maceration/E Powder/I, Infusion/I, Plaster/E	Mouth Gargle : 2 times/day / 3 days Diarrhea : 1 powder coffee spoon / day / two days	Ed, Or, Me	1.13694	0.338346	2.36842	63.6364	66.6667
141	Ricinus communis L. (Euphorbiaceae) SBR 091- 355498-1		Ricinus communis var. aegyptiaceus (Popova) Moshkin Ricinus communis var. brevinodis Moshkin Ricinus communis subsp. mexicanus Popova (77 synonyms)	Kharrou'a shaii'a خروع شائع Common Palma-Christi	S	Leaves Seeds (Castor oil) Flowers	Wounds, Burns Skin problems, Hair health, growth and loss, Acne, Inflammation, Constipation, Brown spots, Emanogogue Diarrhea	Plaster/E Oil/E Dried/I	Insectiside Mixed with honey	C, P, To	0.378979	0.112782	0.458647	36.3636	66.6667
142	Rosa canina L. (Rosaceae) SBR 162 - 731955-1		Rosa aciphylla A.Rau Rosa maialis Desf. Rosa sepium Lam. (128 synonyms)	Wared el-klab ورد الكلاب Dog rose	S	Leaves, Flowers, Fruits	Bronchitis, Cough, Hemostatic, Diuretic, Diarrhea Skin infections and wounds	Decoction/I Meceration/E	2 tea cups / day / 1week 2 times / day / 3 days (Leaves in olive oil)	Ed, Or, SM, Mix	0.378979	0.112782	0.466165	36.3636	73.3333
143	Rosa pulverulenta M.Bieb. (Rosaceae) SBR 153 - 732665-1 New name: Rosa glutinosa Sm.		Rosa dalmatica A.Kern. Rosa libanotica Boiss.	Wared el-klab ورد دبق Mediterranean Sweet briar	S	Flowers	Stomachache	Decoction/I	2 tea cups / day / 1week	Ed, Or, SM, Mix	0.682163	0.203008	0.413534	18.1818	85.1852
144	Rubus collinus DC. (Rosaceae) SBR 164 - 735908-1			Ullayq el-rawabi عليق الروابي Hill blackberry	H	Aerial parts, Fruits, Roots	Blood support, Nervous system, Respiratory system, Rheumatism, Cancer	Fresh/I, Decoction /E, Infusion/I	1 tea cup / day / 1 week Fresh roots / 15 minutes / 3 days (Rheumatism)	Ed. SM	0.505306	0.150376	0.75188	45.4545	85
145	Rubus hedycarpus Focke. (Rosaceae) SBR 165 - 737259-1			Ullayq ma'kul عليق مأكول Edible-fruited blackberry	H	Aerial parts, Fruits. Roots	Skin diseases, Eye infections, Stomachache, Diuretic, Heart diseases, Cancer, Immunity	Decoction/I Juice/I Infusion/E	2 tea cups / day / 1 week, 2 times / day / 10 days	Ed, SM	0.884285	0.263158	1.84211	63.6364	62.8571
146	Rubus tomentosus Borckh. (Rosaceae) SBR 166 - 740869-1 New Name: Rubus occidentalis L.		Melanobatus occidentalis (L.) Greene Rubus idaeus var. americanus Torr.	Ullayq abyad عليق ابيض Tmomentose blackberry	H	Leaves Roots	Fever, Diarrhea, Anemia, Diabetes, Hemorrhoids, Acne, Haemostatic, Diuretic, Dysentery	Decoction/I	2 tea cups / day / 1 week	Ed, SM	0.378979	0.112782	0.789474	63.6364	66.6667
147	Rumex conglomeratus Murr.(Polygonaceae) SBR 146 - 697003-1		Acetosa conglomerata (Murray) M.Gómez Lapathum conglomeratum (Murray) Gray Rumex acutus Sm. (25 synonyms)	Homaida حميضة/الأقصليس Globular rumex	H	Roots Leaves	Antiscorbutic, Hemostatic Scurvy, Blood cleaner, Bleeding Cutaneous eruptions Skin diseases	Infusion/I Infusion/E Decoction/E Decoction/I	2 tea cups / day / 1 week	Ed, D,	0.783224	0.233083	0.932331	36.3636	67.7419
148	Ruscus aculeatus L. (Asparagaceae) SBR 022 - 540443-1		Oxymyrsine pungens Bubani Ruscus dumosus E.D.Clarke Ruscus flexuosus Mill.	Sorm el Deek صرم الديك Knee-holly, Butcher's Broom	H	Aerial Parts Roots	Diuretic, Cough, Kidney stones and sandstones Hemorrhoids, Swelling, Hypotension, Gallstone, Improve blood circulation, Swelling, Vertigo, Obesity	Decoction/I	1.5 L / day / 3 days	Ed, To	0.682163	0.203008	1.01504	45.4545	85.1852
149	Salix alba L.(Salicaceae) SBR 169 - 776974-1		Argorips alba (L.) Raf. Salix pallida Salisb.	Safsaf abyad صفصاف أبيض White willow	T	Leaves	Headache, kidney infections, Tonsillitis, Fever, Arthritis, Gout, Cystitis	Decoction/I	2 tean cups / day / 3 days	De	0.277918	0.0827068	0.586466	63.6364	63.6364
150	Salvia fruticosa Miller, libanotica Boiss &Gaill (Lamiaceae) SBR 120 - 456249-1		Salvia baccifera Etl. Salvia libanotica Boiss. & Gaill. Salvia triloba L.f. Sclarea triloba (L.f.) Raf.	Kasa'ain عيزقان - قصعين لبنان Lebanon shrubby sage	H	Flowers, Leaves (young)	Diarrhea, Hypertension, Stomachache, Colic, Anti-depression, Digestive, Diabetes, Insomnia, Lung infection, Cough, Influenza, Rheumatic pains	Infusion/I Distilled/I Essential oil/E	2 tea cups / day / 3 days	C, Me, Mix	1.01061	0.300752	1.50376	45.4545	87.5
151	Salvia sclarea L. (Lamiaceae) SBR 121 - 457210-1		Aethiopis sclarea (L.) Opiz Salvia altilabrosa Pan Salvia calostachya Gand. 11 synonyms	Kaf el Dib كف الدب Clary	H	Leaves	Spasms, Appetizer, Hemostatic, Carminative, Respiratory diseases, Tonic	Infusion/I	3 tea cups / day /3 days	Or, Me	0.378979	0.112782	0.571429	45.4545	73.3333
152	Sambucus ebulus L. (Caprifoliaceae) SBR 072 - 149315-1		Ebulum humile (Mill.) Garcke Sambucus ebulus var. citrina Cheshm. Viburnum ebulus (L.) Martinovský	Dandamoun, Beylassan barri بيلسان بري Dwarf elder	H	Flowers Aeral parts Leaves Fruits Bark	Purgative Rheumatism Rheumatism, Wounds, Insect stings, Burns Hemorrhoids, Stomachache, Asthma Antirheumatic, Purgative, Flu, Diuretic Purgative	Decoction/I Juice/E Friction/E Fresh/I Decoction/I Decoction/I	2 tea cups / day / 1 week	Or, De, Me, To	0.656897	0.195489	1.37594	63.6364	76.9231
153	Saponaria officinalis L. (Caryophyllaceae) SBR 075 - 156627-1		Bootia saponaria Neck. Lychnis officinalis Scop. Saponaria hybrida Mill. Silene saponaria Fr. ex Willk. & Lange	Shersh el Ltakh شرش اللطاخ، صابونية طبية Common soapwort	H	Roots	Cough, Bronchitis, Stomachache, Bones deformations, Rheumatism, Pimples, Skin diseases, Bile disorders, Liver problems, Anticancer, Inflammatory, Inflammation of mucous membranes in the respiratory tract, Eczema, Boils, Acne, Itchiness dermatitis	Decoction/I Decoction/E	2 cups / day / 1 week 1 time / day / 1 week	Ed, Ir, P	0.277918	0.0827068	0.661654	72.7273	63.6364
154	Sarcopoterium spinosum (L.) Spach (Rosaceae) SBR 167 - 741428-1		Bencomia spinosa (L.) G.Nicholson Pimpinella spinosa Gaertn. Poterium spinosum L. Sanguisorba spinosa (L.) Bertol.	Ballan sha'ik بلان شائك Spiny burnet	H	Seeds Roots	Diarrhea, Stomachache, Diabetes, Skin infections, Hemorrhoids Diabetes, Toothaches, Digestive problems, Pain, Cancer, Renal prostate, Melanoma	Decoction/I Fresh/I, Decoction/E Decoction/I	20 seeds / day / 1 week (hemorrhoids)	SM	0.505306	0.150376	0.902256	54.5455	80
155	Scolymus hispanicus L. (Asteraceae) SBR 032 - 243010-1		Scolymus hispanicus subsp. hispanicus Scolymus hispanicus subsp. occidentalis F.M.Vázquez	Shwket al Far شوك الفار Spanish oyster-plant	H	Aerial parts, Stem, Young leaf, Roots	Diuretic, Cystitis, Sandstones and kidney stones, Diabetes, Depurative, Choleretic Appetite, Digestive, Carminative	Decoction/I	3 tea cups / day / 10 days	Ed	0.252653	0.075188	0.526316	63.6364	70
156	Scorzonera libanotica Bioss. (Asteraceae) SBR 050 - 243274-1 New name: Pseudopodospermum libanoticum (Boiss.)			Dabeh Lebnan دبح لبنان Lebanon viper's-grass	H	Aerial parts, Young shoots, Leaves, Latex	Headache, Backache	Decoction/I	Fresh or cooked / 2 times / day / 3 days	Ed	0.378979	0.112782	0.24812	18.1818	53.3333
157	Scorzonera mollis M.Bieb. (Asteraceae) SBR 051 -243296-1 New name: Pseudopodospermum molle (M.Bieb.) Kuth.		Podospermum molle Fisch., C.A.Mey. & Avé-Lall. Scorzonera mollis M.Bieb.	Micheh, Dabeh Leyyen مشه -دبح لين Soft viper's-grass	H	Aerial parts	Muscle spasm, Diuretic, Kidney stones, Diabetes, Antipyretic, Common cold, Mucolytic	Cooked or Fresh/I	Fresh or cooked 2 times / day / 3 days	Ed	0.530571	0.157895	0.947368	54.5455	85.7143
158	Silene aegyptiaca (L.) L.f. (Caryophyllaceae) SBR 076 - 156745-1		Cucubalus aegyptiacus L. Saponaria atocioides Boiss. Silene atocion L.	Sbaynkhah شنتان النورية، صبينخة Eagyptian catchfly	H	Aerial parts	Emollient, Ophthalmia	Juice/E	1 time / day / 1 week	Ed	0.48004	0.142857	0.428571	27.2727	68.4211
159	Silene vulgaris (Moench) Garcke (Caryophyllaceae) SBR 077 - 158668-1		Behen angustifolius Schott ex Steud. Cucubalus behen L. Lychnis behen Scop. Oberna behen (L.) Ikonn. (99 synonyms)	Thouaini, Silan chai'ia ذويني، سيلان شائع Common campion	H	Whole plant (fresh) Roots	Anti-tumoral, Anemia, Ophthalmia, Emollient, Wounds, Cystitis, Itching and various skin problems, Inflammatory, Fever, Intestinal pains, Cough petition, Emetic, Poisoning	Juice/I Decoction/I	3 tea cups / day / 1 week	Ed, Or	0.884285	0.263158	1.84211	63.6364	85.7143
160	Silybum marianum L. (Asteraceae) SBR 033 - 249211-1		Carduus lactifolius Stokes Carduus versicolor Salisb. Cirsium maculatum Scop. (16 synonyms)	Kherfaish, Shawk maryam خرفيش، شوك مريم Lady's thistle	H	Leaves Seeds Aerial part Inflorescence	Blood support, Hepatotropic Jaundice, Hemorrhoids, Cholagogue, Diuretic	Decoction/I Infusion/I	2-3 tea cups / day / 3 days	Ed	0.505306	0.150376	0.75188	45.4545	65
161	Sinapis alba L. (Brassicaceae) SBR 081 - 288952-1		Brassica alba (L.) Rabenh. Eruca alba (L.) Noulet Leucosinapis alba (L.) Spach	Khardal Abiad خردل أبيض (White mustard)	H	Aerial Part Seeds and powder seeds	Hypertension Constipation, Laxative, Purgative	Decoction/I	2 tea cups / day / 5 days	Ed,	0.42951	0.12782	0.255639	18.1818	94.1176
162	Sinapis arvensis L. (Brassicaceae) SBR 068 - 30048850-2 New Name: Rhamphospermum arvense (L.) Andrz. ex Besser		Brassica arvensis (L.) Rabenh. Sinapis orientalis L. Sinapis villosa Mérat (36 synonyms)	Fijayli, Khardal Amlas مغرا او فجيله او خردل أملس Smooth charlock	H	Flowers	Bach flower remedies (Black depression)	Fresh/I		Ed,	0.581102	0.172932	0.338346	18.1818	73.913
163	Smilax aspera L. (Smilacaceae) SBR 171 - 541279-1		Smilax conferta Jord. Smilax excelsa Duhamel Smilax nigra Willd.	Ossaeib عصيب - ملعة Rough smilax	C	Fruits, Leaves, Seeds Roots	Muscle inflammation, Flu, Depurative, Sweating, Diuretic, Skin diseases, Rheumatism	Powder/E Decoction/I	1 coffee spoon / 2 times / 1 week	Ed, SM,	0.202122	0.0601504	0.300752	45.4545	87.5
164	Solanum nigrum L. (Solanaceae ) SBR 172 - 30048260-2		Solanum astroites G.Forst. Solanum cechicum Opiz Solanum judaicum (L.) Besser (58 synonyms)	Inab el-tha'alab عنب الثعلب Black nightshade	H	Leaves, Whole plant Fruits (berries) Roots	Liver diseases, Calmative, Emollient, Dermol affections, Burns Mydriatic, Ear drops, Narcotic, Fever, Sedative, Emollient,	Jiuce/I Decoction/E Infusion/I Powder/E	1 time / day / 1 week (locally applied with old olive oil )		0.176857	0.0526316	0.218045	36.3636	71.4286
165	Sonchus asper subsp. glaucescens (Jord.) Ball (Asteraceae) SBR 025 - 148600-3		Sonchus asper subsp. nymanii (Tineo & Guss.) Hegi Sonchus eryngiifolius Sosn. ex Grossh. Sonchus giganteus Shuttlew. ex Rouy	Sob el Zait, Khorm Morr صب الزيت، خرم مر Rough sow-thistle	H	Aerial part	Stomachache, Diabetes, Cough, Asthma, Gastric infection, Fever, Hepatitis Skin inflammations Wounds, Boils, Warts (Latex)	Infusion/I Crushed and Maceration/E Fresh/ E, Latex/E	2 tea cups / day / 1 week	Ed, F	0.176857	0.0526316	0.263158	45.4545	71.4286
166	Spartium junceum L. (Fabaceae) SBR 098 - 519057-1		Cytisus junceus (L.) Vuk. Genista acutifolia Spach Spartianthus americanus Steud.	Wazal asali, Lesan el asfour وزال Spanish broom	H	Seeds Flowers Leaves	Palpitation, Duretic, Respiratory system, Purgative, Diabetes, Skin diseases, Burns Warts	Decoction/I Decoction/I, Decoction/E Fresh /E	2 times / day / 1 week	Or, To, De, SM	0.581102	0.172932	0.864662	45.4545	82.6087
167	Stellaria media (L.) Vil (Caryophyllaceae) SBR 078 - 159330-1		Alsine apetala Kit. ex Nyman Arenaria vulgaris Bernh. Stellaria microphylla Schur (59 synonyms)	Shbayki, Lbayn el-Assafir شبيكة، لبين العصافير Common chickweed	H	Aerial part, Seeds	Hemostatic, Carminative, Demulcent, Diuretic, Expectorant, Laxative, Refrigerant, Vulnerary Skin infection, Allergy, Rheumatic pains, Wounds, Ulcers	Decoction/I Decotion/E		Ed	0.555836	0.165414	0.992481	54.5455	77.2727
168	Styrax officinalis L.(Styracaceae) SBR 177 - 327052-2		Styrax cotinifolius Salisb. Styrax officinarum Crantz	Loubna or Hawz لبنى او حوز Storax, Snowdrop bush	H	Flowers, Fruits Resin	Diarrhea, Stomachache, Skin diseases	Decoction/I Fresh/E	2 tea cups /day / 1week, 1 time / day / 3 days	Or, SM, Ri	0.378979	0.112782	0.338346	27.2727	73.3333
169	Symphytum palaestinum Boiss. (Boraginaceae) SBR 063 - 874969-1 New name: Symphytum brachycalyx Boiss.		Symphytum brachycalyx Boiss. (according to POWO and FOI)	Kahim el Jirah لاحم الجراح Palestine comfrey	H	Leaves, Roots	Wounds, Skin ulcers, Inflammatory, Fever, Hemostatic, Bruised, Bone break, Thrombophlebitis, Swelling, Sprains Diarrhea	Decoction/E Decoction/I	locally applied fresh for 5 hours	Ed	0.42951	0.12782	0.774436	54.5455	76.4706
170	Tagetes minuta L. (Asteraceae) SBR 034 - 252132-1		Tagetes bonariensis Pers. Tagetes glandulifera Schrank Tagetes glandulosa Schrank ex Link	Moukhmalia مخملية Minute marigold	H	Whole plant	Common cold, Inflammation of lower and upper respiratory tract, Digestive system, Diarrhea, Liver ailments, Hemorrhoids, Intestinal diseases, Anticancer, Antitumor, Anti Depression	Decoction/I	3 tea cups / day / 1 week	Or, C, Ir	0.277918	0.0827068	0.413534	45.4545	72.7273
171	Tanacetum cilicicum (Boiss.) Grierson (Asteraceae) SBR 052 - 252274-1		Chrysanthemum cilicicum (Boiss.) Bornm. Pyrethrum cilicium Boiss.	Hashishat al-malak حشيشة الملك او الشفاء Cilician tansy	H	Flowers Leaves Young leaves	Anthelmintic, Antirheumatic, Toothache, Digestive tract problems, Nerve pain, Cystitis, Stomach and intestinal ulcers, Swelling inflammation, Scars, Itching, Menstrual cramping, Sores	Infusion/I Cooked/I	2 tea cups / day / 1 week	Ed, Ir,	0.303183	0.0902256	0.721805	72.7273	91.6667
172	Taraxacum aleppicum Dahlst. (Asteraceae) SBR 053 - 252679-1			Mokho Bia'aibo مخو بعبو Aleppo dandelion	H	Aerial parts	Wounds	Cooked or Fresh/I	Dried on the wounds, 2 times /day until cure	Ed, F	0.252653	0.075188	0.165414	18.1818	90
173	Taraxacum officinale Weber, (Asteraceae) SBR 054 - 1003018-2 New name: Taraxacum sect. Taraxacum F.H.Wigg.		Chondrilla taraxacum (L.) Stokes Crepis taraxacum (L.) Stokes Leontodon taraxacum L. (12 synonyms)	Mokh el Baghel مخ البغل Common dandelion	H	Whole plant , Flowers, Leaves, Roots	Wounds, Boils, Swelling, Sprains, Stomachache, Diabetes, Cough, Common cold, Back pain, Chest infections, Warts, Diuretic, Kidney diseases, Gout, Gastrointestinal, Diabetes, Appetite, Eczema, High cholesterol, Kidney function, Snake bites, Urinary problems, Liver and digestive conditions, Immune system, Reduce cancer risk	Dried (Leaves)/E Decoction/I Fresh/I Juice/E	Fresh ,2 times / day until cure	Ed	0.378979	0.112782	1.12782	90.9091	86.6667
174	Teucrium capitatum L. (Lamiaceae) SBR 122 - 460297-1		Chamaedrys capitata (L.) Raf. Polium capitatum (L.) Mill.	Jea'adi جعدة Fetty germander	H	Aerial parts	Diabetes, Pancreas strengthening, Stomach and colic infections, Intestinal troubles, Depurative, Vermifuge, Feminine sterility, Vulnerary, Hemostatic	Infusion/I	2 tea cups / day / 10 days		0.404245	0.120301	0.360902	27.2727	75
175	Teucrium scordium L. (Lamiaceae) SBR 123 - 460713-1		Chamaedrys scordium (L.) Moench	Shkardioun, Thoum el-Hayi ثوم الحية- شقرديون Water germander	H	Leaves	Asthma, Diarrhea, Fever, Intestinal parasites, Hemorrhoids, Wounds, Cystitis	Decoction/I Powder/E	2 tea cups / day / 1 week	To	0.42951	0.12782	0.511278	36.3636	64.7059
176	Thymbra spicata L. (Lamiaceae) SBR 124 - 460827-1		Satureja spicata (L.) Garsault	Zaatar Khelat, Zaatar Dak زعتر خلاط او زعتر دق Spiked thyme, Spiked thymbra	H	Flowers and leaves	Headache, Stomachache, Digestive, Tachycardia, Strengthen nerves, Cancer, Cough, Inflammatory, Wounds	Decoction/I Poultice/E	3 tea cups / day / 10 days	Ed, Ir	0.631632	0.18797	1.50376	72.7273	60
177	Tribulus terrestris L. (Zygophyllaceae) SBR 185 - 873489-1		Hedysarum uniflorum Lapeyr. Tribulus acanthococcus F.Muell. Tribulus orientalis A.Kern. (22 synonyms)	Hasak ardi قطرب أو حسك أرضي Small caltrops	H	Aerial parts	Influenza, Chest pain Urinary disorders Chronic cough	Decoction/I	2 tea cups / day / 1 week		0.303183	0.0902256	0.18797	18.1818	83.3333
178	Trifolium clypeatum L. (Fabaceae) SBR 099 - 523024-1		Triphylloides clypeata (L.) Moench	Nafali نفلة- عوينة البقرة Oriental trefoil	H	Whole plant	Digestive, Rheumatism, Blood purification	Decoction/I	3 tea cups / day / 1 week	F	0.783224	0.233083	0.932331	36.3636	70.9677
179	Tussilago farfara L. (Asteraceae) SBR 055 - 256904-1		Cineraria farfara (L.) Bernh. Farfara radiata Gilib. Petasites farfara Baill. Tussilago alpestris Hegetschw.	Hashishat el-soa'al حشيشة السعال Coltsfoot	H	Leaves, Flowers, Roots	Expectorant, Tonic, Emollient, Respiratory infections, Sore throats, Flu, Fever, Asthma, Swelling, Sedative, Joint pain, Protect brain health	Decoction/I Decoction / E	1 tea / cup / day / 3 days Water (1 L) / foot bath	Ed, To	0.378979	0.112782	0.789474	63.6364	73.3333
180	Typha australis Schum.&Thonn. (Thyphaceae) SBR 178 - 836820-1 New name: Typha domingensis Pers.		Typha spiralis Raf. Typha tenuifolia Kunth	Typha تيفة Southern reed-mace	H	Stem (liquid)	Eczema, Skin ulcers	Fresh /E	1 time / day / 1 week	De	0.404245	0.120301	0.135338	9.09091	81.25
181	Urtica dioica L. (Urticaceae) SBR 180 - 260630-2		Not exsit in POWO and FOI, subsp. Not exist in Lebanon	Qurrays Kabeer قرويص كبير Great nettle	H	Aerial part, Roots	Antidiabetic	Decoction/I Infusion / I	2 tea cups / day / 3 days 2-3 times / week (day after day)/ 1 week	Ed, To	1.28853	0.383459	0.383459	9.09091	100
182	Urtica urens L. (Urticaceae) SBR 181 - 857987-1		Urtica atlantica Blume Urtica cubensis Klotzsch ex Herder Urtica minor Garsault	Qurrays قرويص Small nettle	H	Aerial parts	Cancer, Blood Purification, Eczema, Hair loss, Skin diseases, Wounds, Ulcers, Immunity system, Prostate, Anti-toxisity, Poisoning, Tonic, Rheumatism, Diarrhea, Aphrodisiac, Hemorrhoids, Nose bleeding,	Decoction/I Decoction/E	3 tea cups / day / 3 days 2-3 times / week (day after day)/ 1 week	Ed, To	1.18747	0.353383	2.47368	63.6364	70.2128
183	Viola odorata L. (Violaceae) SBR 184 - 868828-1		Viola cyclophylla Gand. Viola dumetorum Jord. Viola odora Neck. (39 synonyms)	Banafsaj a'ter بنفسج عطر Sweet violet	H	Whole plant	Flu, Influenza, Sore throat, Cough	Decoction/I	1 tea cup / day / 1 week	Or	0.378979	0.112782	0.12782	9.09091	60
184	Vitex agnus-castus L. (Lamiaceae) SBR 125 - 865568-1		Agnus-castus vulgaris Carrière Vitex agnus Stokes Vitex latifolia Mill. Vitex lupinifolia Salisb.	Kaf Mariam, Chjarit Ibrahim كف مريم، شجرة إبراهيم Officinal chaste-tree	S	Fruits, Seeds	Premenstrual symptoms, Prostate, Hypertrophy, Constipation, Irritability, Migraines, Breast pain, Tenderness, Depression, Abdominal cramps, Diarrhea, Increased menstrual flow, Pruritus, Acne, Female infertility, Menopause, Low lipid	Decoction/I		Ed	0.202122	0.0601504	0.413534	63.6364	62.5
